# Supplementary material for: Succession and persistence of microbial communities and antimicrobial resistance genes associated with International Space Station environmental surfaces
Source: Microbiome. 2018 Nov 13;6:204. doi: 10.1186/s40168-018-0585-2 (PMC6234677; doi:10.1186/s40168-018-0585-2)
Supplement: Supplementary file 2 — Table S2. Microbial species identified based on metagenomic reads in all flights and locations. (XLSX 76 kb) [file 40168_2018_585_MOESM2_ESM.xlsx]

## Sheet: Sheet1
Table S2. Microbial species identified on the basis of metagenomic reads in all filghts and location
Microbial Taxa	Domain/Kingdom	F1-1	F1-1P	F1-2	F1-2P	F1-3	F1-3P	F1-4	F1-4P	F1-5	F1-5P	F1-7	F1-7P	F1-8	F1-8P	F2-1	F2-1P	F2-2	F2-2P	F2-3	F2-3P	F2-4	F2-4P	F2-5	F2-5P	F2-7	F2-7P	F2-8	F2-8P	F3-1	F3-1P	F3-2	F3-2P	F3-3	F3-3P	F3-4	F3-4P	F3-5	F3-5P	F3-7	F3-7P	F3-8	F3-8P
Alloscardovia sp. HMSC034E08	Archaea	1087	3342	0	0	0	1017	0	948	931	1752	5100	4859	1682	1606	1754	1976	1354	0	4030	2187	0	0	0	0	0	0	0	0	0	0	4175	5784	0	0	0	0	0	0	0	0	0	0
uncultured marine thaumarchaeote KM3_53_F08	Archaea	0	0	0	0	1183	0	0	0	0	0	0	0	0	0	0	0	0	0	2605	0	0	0	0	0	0	0	0	0	0	0	0	0	0	0	0	0	0	0	0	0	0	0
Acinetobacter baumannii	Bacteria	0	0	0	0	0	0	0	0	1367	1340	0	0	0	0	5826	19502	0	0	0	0	0	0	1331	1279	0	0	0	0	966	946	0	0	0	0	0	0	1083	1039	0	827	970	941
Acinetobacter calcoaceticus	Bacteria	0	0	0	0	0	0	0	0	0	0	0	0	0	0	0	1186	0	0	0	0	0	0	0	0	0	0	0	0	0	0	0	0	0	0	0	0	0	0	0	0	0	0
Acinetobacter pittii	Bacteria	0	0	0	0	0	0	0	0	0	0	0	0	0	0	2870	11496	0	0	0	0	0	0	0	0	0	0	0	0	0	0	0	0	0	0	0	0	0	0	0	0	0	0
Acinetobacter sp. WC-136	Bacteria	0	0	0	0	0	0	0	0	0	0	0	0	0	0	0	1165	0	0	0	0	0	0	0	0	0	0	0	0	0	0	0	0	0	0	0	0	0	0	0	0	0	0
Actinobaculum sp. oral taxon 183	Bacteria	0	0	0	0	0	0	0	0	0	0	0	0	0	0	0	0	0	0	6805	0	0	0	0	0	0	0	0	0	0	0	0	0	0	0	0	0	0	0	0	0	0	0
Actinomyces gerencseriae	Bacteria	0	0	0	0	0	0	0	0	0	0	0	0	0	0	0	0	0	0	1027	0	0	0	0	0	0	0	0	0	0	0	0	0	0	0	0	0	0	0	0	0	0	0
Actinomyces johnsonii	Bacteria	0	0	0	0	0	0	0	0	0	0	0	0	0	0	0	0	0	0	1534	0	0	0	0	0	0	0	0	0	0	0	0	0	0	0	0	0	0	0	0	0	0	0
Actinomyces massiliensis	Bacteria	0	0	0	0	0	0	0	0	0	0	0	0	0	0	0	0	0	0	4495	0	0	0	0	0	0	0	0	0	0	0	0	0	0	0	0	0	0	0	0	0	0	0
Actinomyces naeslundii	Bacteria	0	0	0	0	0	0	0	0	0	0	0	0	0	0	0	0	0	0	4624	0	0	0	0	0	0	0	0	0	0	0	0	0	0	0	0	0	0	0	0	0	0	0
Actinomyces odontolyticus	Bacteria	0	0	0	0	0	0	0	0	0	0	0	0	0	0	0	0	0	0	1101	0	0	0	0	0	0	0	0	0	0	0	0	0	0	0	0	0	0	0	0	0	0	0
Actinomyces sp. oral taxon 170	Bacteria	0	0	0	0	0	0	0	0	0	0	0	0	0	0	0	0	0	0	1970	0	0	0	0	0	0	0	0	0	0	0	0	0	0	0	0	0	0	0	0	0	0	0
Actinomyces sp. oral taxon 171	Bacteria	0	0	0	0	0	0	0	0	0	0	0	0	0	0	0	0	0	0	839	0	0	0	0	0	0	0	0	0	0	0	0	0	0	0	0	0	0	0	0	0	0	0
Actinomyces sp. oral taxon 448	Bacteria	0	0	0	0	0	0	0	0	0	0	0	0	0	0	0	0	0	0	2995	0	0	0	0	0	0	0	0	0	0	0	0	0	0	0	0	0	0	0	0	0	0	0
Afipia felis	Bacteria	0	0	0	0	0	0	0	0	0	0	0	0	824	854	0	0	0	0	0	0	0	0	0	0	0	0	0	0	0	0	0	0	0	0	0	0	0	0	0	0	0	0
Anaerococcus prevotii	Bacteria	0	0	0	0	0	0	0	0	0	0	0	0	839	0	0	0	0	0	0	0	0	0	0	0	0	0	0	0	0	0	0	0	0	0	0	0	0	0	0	0	0	0
Anaerococcus provenciensis	Bacteria	0	0	0	0	0	0	0	0	0	0	0	0	6456	0	0	0	0	0	0	0	0	0	0	0	0	0	0	0	0	0	0	0	0	0	0	0	0	0	0	0	0	0
Asanoa ferruginea	Bacteria	0	0	0	0	3719	5270	0	0	0	0	1956	2160	0	0	0	0	0	0	0	0	0	0	0	0	1028	1109	0	0	0	0	0	0	0	0	0	0	0	0	0	0	0	0
Aster yellows phytoplasma	Bacteria	0	0	0	0	0	0	0	0	0	0	0	0	0	0	0	0	0	0	958	0	0	0	0	0	0	0	0	0	0	0	0	0	0	0	0	0	0	0	0	0	0	0
Azorhizobium caulinodans	Bacteria	0	0	0	0	0	0	0	0	0	0	0	0	1051	926	0	0	0	0	0	0	0	0	0	0	0	0	0	0	0	0	0	0	0	0	0	0	0	0	0	0	0	0
Bacillus amyloliquefaciens	Bacteria	0	0	0	0	0	0	0	0	0	0	0	0	0	0	0	0	0	0	0	0	0	0	0	0	22625	2509	0	0	0	0	0	0	0	0	0	0	0	0	0	0	0	0
Bacillus anthracis	Bacteria	0	0	0	0	0	0	0	0	0	0	0	0	0	0	0	0	0	0	0	0	9688	10151	0	0	0	0	0	0	0	0	0	0	0	0	0	0	0	0	0	0	0	0
Bacillus cereus	Bacteria	0	0	0	0	0	0	0	0	0	0	0	0	0	0	0	0	0	0	0	0	119787	123401	0	0	0	0	0	0	0	0	0	0	0	0	0	0	0	0	0	0	0	0
Bacillus lentus	Bacteria	0	0	0	0	0	0	0	0	0	0	0	0	0	0	0	0	0	0	0	0	0	0	0	0	0	0	0	0	0	0	1050	0	0	0	0	0	0	0	0	0	0	0
Bacillus mycoides	Bacteria	0	0	0	0	0	0	0	0	0	0	0	0	0	0	0	0	0	0	0	0	2444	2298	0	0	0	0	0	0	0	0	0	0	0	0	0	0	0	0	0	0	0	0
Bacillus sp. 123MFChir2	Bacteria	0	0	0	0	0	0	0	0	0	0	0	0	0	0	0	0	0	0	0	0	889	0	0	0	0	0	0	0	0	0	0	0	0	0	0	0	0	0	0	0	0	0
Bacillus sp. 5B6	Bacteria	0	0	0	0	0	0	0	0	0	0	0	0	0	0	0	0	0	0	0	0	0	0	0	0	6097	0	0	0	0	0	0	0	0	0	0	0	0	0	0	0	0	0
Bacillus sp. OxB-1	Bacteria	0	0	0	0	0	0	0	0	0	0	0	0	0	0	0	0	0	0	0	0	1720	1395	0	0	0	0	0	0	0	0	0	0	0	0	0	0	0	0	0	0	0	0
Bacillus stratosphericus	Bacteria	0	0	0	0	0	0	0	0	0	0	0	0	0	0	0	0	0	0	0	0	0	0	0	0	1734	0	0	0	0	0	0	0	0	0	0	0	0	0	0	0	0	0
Bacillus subtilis	Bacteria	0	0	0	0	0	0	0	0	0	0	0	0	0	0	0	0	0	0	0	0	1052	1049	0	0	2967	0	0	0	0	0	0	0	0	0	0	0	0	0	0	0	0	0
Bacillus thuringiensis	Bacteria	0	0	0	0	0	0	0	0	0	0	0	0	0	0	0	0	0	0	0	0	71136	72722	0	0	0	0	0	0	0	0	0	0	0	0	0	0	0	0	0	0	0	0
Bacillus velezensis	Bacteria	0	0	0	0	0	0	0	0	0	0	0	0	0	0	0	0	0	0	0	0	0	0	0	0	12590	1430	0	0	0	0	0	0	0	0	0	0	0	0	0	0	0	0
Bacillus weihenstephanensis	Bacteria	0	0	0	0	0	0	0	0	0	0	0	0	0	0	0	0	0	0	0	0	2837	2730	0	0	0	0	0	0	0	0	0	0	0	0	0	0	0	0	0	0	0	0
bacteria symbiont BFo1 of Frankliniella occidentalis	Bacteria	0	0	0	0	0	0	0	0	0	0	0	0	0	0	0	0	0	0	0	0	0	0	0	0	0	0	0	0	0	0	0	0	0	0	887	808	0	0	0	0	0	0
Bordetella bronchiseptica	Bacteria	0	0	0	0	1064	0	0	0	0	0	0	0	0	0	0	0	0	0	4054	0	0	0	0	0	0	0	0	0	0	0	0	0	0	0	0	0	0	0	0	0	0	0
Bradyrhizobium retamae	Bacteria	0	0	0	0	0	1102	0	0	0	0	0	0	0	0	0	0	0	0	0	0	0	0	0	0	0	0	0	0	0	0	0	0	0	0	0	0	0	0	0	0	0	0
Brevibacterium senegalense	Bacteria	0	0	0	0	0	0	0	0	0	0	0	0	0	0	9082	833	0	0	0	0	0	0	0	0	0	0	0	0	0	0	0	0	0	0	0	0	0	0	0	0	0	0
Candidatus Saccharibacteria oral taxon TM7x	Bacteria	0	0	0	0	0	0	0	0	0	0	0	0	0	0	0	0	0	0	4980	0	0	0	0	0	0	0	0	0	0	0	0	0	0	0	0	0	0	0	0	0	0	0
Cardiobacterium hominis	Bacteria	0	0	0	0	0	0	0	0	0	0	0	0	0	0	0	0	0	0	1522	0	0	0	0	0	0	0	0	0	0	0	0	0	0	0	0	0	0	0	0	0	0	0
Cardiobacterium valvarum	Bacteria	0	0	0	0	0	0	0	0	0	0	0	0	0	0	0	0	0	0	930	0	0	0	0	0	0	0	0	0	0	0	0	0	0	0	0	0	0	0	0	0	0	0
Chlamydia psittaci	Bacteria	0	0	0	0	0	0	0	0	0	0	0	0	0	0	0	0	0	0	1263	0	0	0	0	0	0	0	0	0	0	0	0	0	0	0	0	0	0	0	0	0	0	0
Chlamydia trachomatis	Bacteria	0	0	0	0	2451	0	0	0	0	0	0	0	0	0	0	0	0	0	6020	0	0	0	0	0	0	0	0	0	0	0	0	0	0	0	0	0	0	0	0	0	0	0
Citrobacter koseri	Bacteria	0	0	1520	1583	0	0	0	0	0	0	0	0	0	0	0	0	0	0	0	0	0	0	0	0	0	0	0	0	0	0	0	0	817	0	0	0	0	0	0	0	0	0
Citrobacter sp. BIDMC107	Bacteria	0	0	0	0	0	0	0	0	0	0	0	0	0	0	0	0	0	0	0	0	0	0	0	0	0	0	0	0	0	0	0	0	0	0	0	0	0	0	915	0	0	939
Cloacibacterium normanense	Bacteria	0	0	0	0	0	0	0	0	0	0	0	0	0	0	0	0	0	0	980	0	0	0	0	0	0	0	0	0	0	0	0	0	0	0	0	0	0	0	0	0	0	0
Clostridiales bacterium SIT11	Bacteria	0	0	0	0	0	0	0	0	0	0	0	0	1904	0	0	0	0	0	0	0	0	0	0	0	0	0	0	0	0	0	0	0	0	0	0	0	0	0	0	0	0	0
Clostridioides difficile	Bacteria	895	0	0	0	0	0	0	0	0	0	0	0	0	0	0	0	0	0	1103	873	0	0	0	0	0	0	0	0	0	0	0	0	0	0	0	0	0	0	0	0	0	0
Corynebacterium durum	Bacteria	0	0	0	0	0	0	0	0	0	0	0	0	0	0	0	0	0	0	4431	0	0	0	0	0	0	0	0	0	0	0	0	0	0	0	0	0	0	0	0	0	0	0
Corynebacterium kroppenstedtii	Bacteria	0	0	0	0	0	0	0	0	0	0	0	0	0	0	0	0	0	0	1055	0	0	0	0	0	0	0	0	0	0	0	0	0	0	0	0	0	0	0	0	0	0	0
Cronobacter sakazakii	Bacteria	0	0	860	900	0	0	0	0	0	0	0	0	0	0	0	0	0	0	0	0	0	0	0	0	0	0	0	0	3318	3266	0	0	852	879	0	0	3110	3101	3732	5006	2970	3051
Cronobacter turicensis	Bacteria	0	0	1023	1058	0	0	0	0	0	0	0	0	0	0	0	0	0	0	0	0	0	0	0	0	0	0	0	0	1673	1905	0	0	0	0	0	0	1900	1876	1660	1716	1888	1962
Cutibacterium acnes	Bacteria	1438	0	0	0	3248	0	0	0	0	0	1813	0	50659	1032	985	0	1447	0	5295	907	0	0	0	0	0	0	1407	0	0	0	54330	111771	4812	1247	0	0	0	0	4747	0	3338	0
Cutibacterium avidum	Bacteria	0	0	0	0	0	0	0	0	0	0	0	0	934	0	0	0	0	0	0	0	0	0	0	0	0	0	0	0	0	0	0	0	0	0	0	0	0	0	0	0	0	0
Cutibacterium granulosum	Bacteria	0	0	0	0	0	0	0	0	0	0	0	0	0	0	0	0	0	0	0	0	0	0	0	0	0	0	0	0	0	0	0	933	0	0	0	0	0	0	0	0	0	0
Cyanothece sp. CCY0110	Bacteria	0	0	0	0	0	0	0	0	0	0	0	0	0	0	0	0	0	0	834	0	0	0	0	0	0	0	0	0	0	0	0	0	0	0	0	0	0	0	0	0	0	0
Dolosigranulum pigrum	Bacteria	0	0	0	0	0	0	0	0	0	0	0	0	1245	0	0	0	0	0	0	0	0	0	0	0	0	0	0	0	0	0	0	0	0	0	0	0	0	0	0	0	0	0
Enterobacter aerogenes	Bacteria	2041	1771	847	1296	0	0	0	0	0	0	0	0	0	0	0	0	0	0	0	0	0	0	0	0	0	0	0	0	1031	1026	0	0	5296	5432	0	0	1033	995	278635	240001	4284	2386
Enterobacter asburiae	Bacteria	0	0	10819	11666	0	0	0	0	0	0	0	0	0	0	0	0	0	0	0	0	0	0	0	0	0	0	0	0	0	0	0	0	0	0	0	0	0	0	0	0	0	0
Enterobacter cancerogenus	Bacteria	0	0	6240	6184	0	0	0	0	0	0	0	0	0	0	0	0	0	0	0	0	0	0	0	0	0	0	0	0	989	954	0	0	0	0	2359	2082	1004	1060	919	911	1043	1041
Enterobacter cloacae	Bacteria	2782	2901	151512	148923	0	0	0	0	4879	4774	0	0	0	0	0	0	0	0	0	0	0	0	5076	4937	0	0	0	0	5476	5244	0	0	7213	6918	2161	2023	5594	5876	7045	7211	5561	5633
Enterobacter cloacae complex 'Hoffmann cluster IV'	Bacteria	0	0	5220	5620	0	0	0	0	0	0	0	0	0	0	0	0	0	0	0	0	0	0	0	0	0	0	0	0	0	0	0	0	0	0	0	0	0	0	0	0	0	0
Enterobacter cloacae complex sp. 35669	Bacteria	0	0	1457	1599	0	0	0	0	0	0	0	0	0	0	0	0	0	0	0	0	0	0	0	0	0	0	0	0	0	0	0	0	0	0	0	0	0	0	0	0	0	0
Enterobacter cloacae complex sp. GN02548	Bacteria	0	0	2432	2442	0	0	0	0	0	0	0	0	0	0	0	0	0	0	0	0	0	0	0	0	0	0	0	0	0	0	0	0	0	0	0	0	0	0	0	0	0	0
Enterobacter cloacae complex sp. GN04787	Bacteria	0	0	1383	1610	0	0	0	0	0	0	0	0	0	0	0	0	0	0	0	0	0	0	0	0	0	0	0	0	0	0	0	0	0	0	0	0	0	0	0	0	0	0
Enterobacter cloacae complex sp. GN05729	Bacteria	0	0	977	1104	0	0	0	0	0	0	0	0	0	0	0	0	0	0	0	0	0	0	0	0	0	0	0	0	0	0	0	0	0	0	0	0	0	0	0	0	0	0
Enterobacter hormaechei	Bacteria	0	0	9563	9852	0	0	0	0	0	0	0	0	0	0	0	0	0	0	0	0	0	0	0	0	0	0	0	0	951	934	0	0	0	0	7983	8100	1077	1107	1128	1141	944	962
Enterobacter kobei	Bacteria	0	0	834	0	0	0	0	0	0	0	0	0	0	0	0	0	0	0	0	0	0	0	0	0	0	0	0	0	0	0	0	0	0	0	0	0	0	0	0	0	0	0
Enterobacter ludwigii	Bacteria	0	0	1018	1113	0	0	0	0	0	0	0	0	0	0	0	0	0	0	0	0	0	0	0	0	0	0	0	0	1687	1619	0	0	0	0	3043	2895	1730	1786	1339	1503	1642	1653
Enterobacter sp. BIDMC 29	Bacteria	0	0	1358	1393	0	0	0	0	0	0	0	0	0	0	0	0	0	0	0	0	0	0	0	0	0	0	0	0	0	0	0	0	0	0	0	0	0	0	0	0	0	0
Enterobacter sp. FY-07	Bacteria	0	0	1412	1336	0	0	0	0	0	0	0	0	0	0	0	0	0	0	0	0	0	0	0	0	0	0	0	0	0	0	0	0	0	0	0	0	0	0	0	0	0	0
Enterobacter sp. IF2SW-P2	Bacteria	0	0	2477	1995	0	0	0	0	0	0	0	0	0	0	0	0	0	0	0	0	0	0	0	0	0	0	0	0	0	0	0	0	0	0	0	0	0	0	0	0	0	0
Enterobacter sp. kpr-6	Bacteria	0	0	0	0	0	0	0	0	0	0	0	0	0	0	0	0	0	0	0	0	0	0	0	0	0	0	0	0	0	0	0	0	0	0	0	0	826	809	0	0	0	0
Enterobacter sp. MGH 23	Bacteria	0	0	913	900	0	0	0	0	0	0	0	0	0	0	0	0	0	0	0	0	0	0	0	0	0	0	0	0	0	0	0	0	0	0	0	0	0	0	0	0	0	0
Enterobacter sp. NFIX59	Bacteria	0	0	3647	4963	0	0	0	0	0	0	0	0	0	0	0	0	0	0	0	0	0	0	0	0	0	0	0	0	0	0	0	0	0	0	0	0	0	0	0	0	0	0
Enterobacter sp. ODB01	Bacteria	0	0	0	0	0	0	0	0	0	0	0	0	0	0	0	0	0	0	0	0	0	0	0	0	0	0	0	0	993	1050	0	0	0	0	0	0	1100	1236	0	893	957	1083
Enterococcus avium	Bacteria	0	0	0	0	0	0	0	0	0	0	0	0	0	0	0	0	13214	25383	0	0	0	0	0	0	0	0	0	0	0	0	0	0	0	0	0	0	0	0	0	0	0	0
Enterococcus faecalis	Bacteria	0	0	0	1221	0	0	0	0	0	0	0	0	0	0	0	0	52621	94078	0	0	0	0	0	0	0	0	0	0	0	0	812	0	0	0	0	0	0	0	0	0	0	0
Enterococcus faecium	Bacteria	0	0	0	0	0	0	0	0	0	0	0	0	0	0	0	0	4089	7196	0	0	0	0	0	0	0	0	0	0	0	0	0	0	0	0	0	0	0	0	0	0	0	0
Enterococcus gilvus	Bacteria	0	0	0	0	0	0	0	0	0	0	0	0	0	0	0	0	0	1325	0	0	0	0	0	0	0	0	0	0	0	0	0	0	0	0	0	0	0	0	0	0	0	0
Enterococcus malodoratus	Bacteria	0	0	0	0	0	0	0	0	0	0	0	0	0	0	0	0	1002	1923	0	0	0	0	0	0	0	0	0	0	0	0	0	0	0	0	0	0	0	0	0	0	0	0
Enterococcus raffinosus	Bacteria	0	0	0	0	0	0	0	0	0	0	0	0	0	0	0	0	0	1459	0	0	0	0	0	0	0	0	0	0	0	0	0	0	0	0	0	0	0	0	0	0	0	0
Enterococcus sp. HMSC05C03	Bacteria	0	0	0	0	0	0	0	0	0	0	0	0	0	0	0	0	3309	6265	0	0	0	0	0	0	0	0	0	0	0	0	0	0	0	0	0	0	0	0	0	0	0	0
Enterococcus sp. HMSC064A12	Bacteria	0	0	0	0	0	0	0	0	0	0	0	0	0	0	0	0	1345	2508	0	0	0	0	0	0	0	0	0	0	0	0	0	0	0	0	0	0	0	0	0	0	0	0
Erwinia amylovora	Bacteria	0	0	0	0	0	0	0	0	0	850	0	0	0	0	0	0	0	0	0	0	0	0	893	0	0	0	0	0	0	0	0	0	0	0	1937	1895	0	0	0	0	0	0
Erwinia billingiae	Bacteria	0	0	0	0	0	0	0	0	0	0	0	0	0	0	0	0	0	0	0	0	0	0	0	0	0	0	0	0	1710	1721	0	0	0	0	817	0	1975	2087	1366	1475	1714	1717
Erwinia gerundensis	Bacteria	0	0	0	0	0	0	0	0	0	0	0	0	0	0	0	0	0	0	0	0	0	0	0	0	0	0	0	0	1617	1639	0	0	0	0	2509	2322	1721	1663	1404	1433	1586	1577
Erwinia iniecta	Bacteria	0	0	0	0	0	0	0	0	0	0	0	0	0	0	0	0	0	0	0	0	0	0	0	0	0	0	0	0	2649	2578	0	0	0	0	0	0	3095	3296	2245	2424	2581	2961
Erwinia sp. ErVv1	Bacteria	0	0	0	0	0	0	0	0	0	0	0	0	0	0	0	0	0	0	0	0	0	0	0	0	0	0	0	0	1869	1937	0	0	0	0	0	0	2068	2111	1558	1724	1816	1932
Erwinia teleogrylli	Bacteria	0	0	0	0	0	0	0	0	0	0	0	0	0	0	0	0	0	0	0	0	0	0	0	0	0	0	0	0	859	940	0	0	0	0	0	0	917	956	0	825	965	896
Escherichia coli	Bacteria	5480	5297	15177	15002	0	0	0	0	9848	11300	0	0	0	0	0	0	0	0	0	0	0	0	10684	10766	0	0	0	0	16455	16178	0	0	23775	21103	15645	15492	17984	17905	17507	18444	16428	16177
Eubacterium brachy	Bacteria	0	0	0	0	0	0	0	0	0	0	0	0	0	0	0	0	0	0	852	0	0	0	0	0	0	0	0	0	0	0	0	0	0	0	0	0	0	0	0	0	0	0
Ewingella americana	Bacteria	0	0	0	0	0	0	0	0	0	0	0	0	0	0	0	0	0	0	0	0	0	0	0	0	0	0	0	0	2922	2773	0	0	0	0	0	0	3016	3043	2414	2405	2958	3050
Finegoldia magna	Bacteria	0	0	0	0	0	0	0	0	0	0	0	0	4195	0	0	0	0	0	0	0	0	0	0	0	0	0	0	0	0	0	0	0	0	0	0	0	0	0	0	0	0	0
Franconibacter pulveris	Bacteria	0	0	0	0	0	0	0	0	0	0	0	0	0	0	0	0	0	0	0	0	0	0	0	0	0	0	0	0	0	907	0	0	0	0	0	0	919	998	0	0	0	868
Fusobacterium periodonticum	Bacteria	0	0	0	0	0	0	0	0	0	0	0	0	0	0	0	0	0	0	882	0	0	0	0	0	0	0	0	0	0	0	0	0	0	0	0	0	0	0	0	0	0	0
Gemella haemolysans	Bacteria	0	0	0	0	0	0	0	0	0	0	0	0	0	0	0	0	0	0	827	0	0	0	0	0	0	0	0	0	0	0	0	0	0	0	0	0	0	0	0	0	0	0
Gemella morbillorum	Bacteria	0	0	0	0	0	0	0	0	0	0	0	0	0	0	0	0	0	0	1637	0	0	0	0	0	0	0	0	0	0	0	0	0	0	0	0	0	0	0	0	0	0	0
Gemella sanguinis	Bacteria	0	0	0	0	0	0	0	0	0	0	0	0	0	0	0	0	0	0	2345	0	0	0	0	0	0	0	0	0	0	0	0	0	0	0	0	0	0	0	0	0	0	0
Gilliamella apicola	Bacteria	0	0	946	0	0	0	0	0	0	0	0	0	0	0	0	0	0	0	0	0	0	0	0	0	0	0	0	0	0	0	0	0	0	0	0	0	0	0	0	0	0	0
Granulicatella adiacens	Bacteria	0	0	0	0	0	0	0	0	0	0	0	0	0	0	0	0	0	0	876	0	0	0	0	0	0	0	0	0	0	0	0	0	0	0	0	0	0	0	0	0	0	0
Haemophilus influenzae	Bacteria	0	0	993	896	0	0	0	0	0	0	0	0	0	0	0	0	0	0	0	0	0	0	0	908	0	0	0	0	1861	1703	0	0	1290	1274	1406	1375	1209	1638	1470	1657	1791	1642
Haemophilus parainfluenzae	Bacteria	0	0	0	0	0	0	0	0	0	0	0	0	0	0	0	0	0	0	2502	0	0	0	0	0	0	0	0	0	0	0	0	0	0	0	0	0	0	0	0	0	0	0
Haemophilus sputorum	Bacteria	0	0	0	0	0	0	0	0	0	0	0	0	0	0	0	0	0	0	4495	0	0	0	0	0	0	0	0	0	0	0	0	0	0	0	0	0	0	0	0	0	0	0
Hafnia paralvei	Bacteria	0	0	0	0	0	0	0	0	0	0	0	0	0	0	0	0	0	0	0	0	0	0	0	0	0	0	0	0	0	0	0	0	0	0	0	0	0	0	0	942	0	0
Klebsiella oxytoca	Bacteria	1718	1533	10534	11039	0	0	0	0	0	0	0	0	0	0	0	0	0	0	0	0	0	0	0	0	0	0	0	0	0	0	0	0	3870	3967	1303	1044	0	0	1491	1445	0	0
Klebsiella pneumoniae	Bacteria	211926	217146	26318	81554	0	0	0	0	6598	6476	0	0	0	0	0	0	0	0	0	0	0	0	6526	6856	0	0	0	0	54500	54130	0	0	532663	536949	6873	7277	24442	23873	40905	38757	26246	28792
Klebsiella quasipneumoniae	Bacteria	25764	24546	1529	7776	0	0	0	0	0	0	0	0	0	0	0	0	0	0	0	0	0	0	0	0	0	0	0	0	0	0	0	0	56713	59651	0	0	0	0	955	886	0	0
Klebsiella sp. 1_1_55	Bacteria	0	0	0	0	0	0	0	0	0	0	0	0	0	0	0	0	0	0	0	0	0	0	0	0	0	0	0	0	0	0	0	0	1851	1751	0	0	0	0	0	0	0	0
Klebsiella sp. 1196	Bacteria	3336	1635	0	827	0	0	0	0	0	0	0	0	0	0	0	0	0	0	0	0	0	0	0	0	0	0	0	0	0	0	0	0	0	0	0	0	0	0	0	0	0	0
Klebsiella sp. MS 92-3	Bacteria	4304	3968	0	1388	0	0	0	0	0	0	0	0	0	0	0	0	0	0	0	0	0	0	0	0	0	0	0	0	0	0	0	0	8520	9578	0	0	0	0	0	0	0	0
Klebsiella sp. NFIX11	Bacteria	0	0	0	0	0	0	0	0	0	0	0	0	0	0	0	0	0	0	0	0	0	0	0	0	0	0	0	0	0	0	0	0	895	991	0	0	0	0	0	0	0	0
Klebsiella sp. RIT-PI-d	Bacteria	0	0	0	0	0	0	0	0	0	0	0	0	0	0	0	0	0	0	0	0	0	0	0	0	0	0	0	0	0	0	0	0	0	0	0	0	846	812	0	0	0	0
Klebsiella variicola	Bacteria	5869	5733	1070	2455	0	0	0	0	0	0	0	0	0	0	0	0	0	0	0	0	0	0	0	0	0	0	0	0	0	0	0	0	14647	15055	0	0	0	0	1162	1081	0	0
Klebsiella variicola CAG:634	Bacteria	0	0	0	0	0	0	0	0	0	0	0	0	0	0	0	0	0	0	0	0	0	0	0	0	0	0	0	0	0	0	0	0	1729	1679	0	0	0	0	0	0	0	0
Kocuria palustris	Bacteria	0	0	0	0	0	0	0	0	0	0	0	0	0	0	389415	41576	0	0	0	0	0	0	0	0	0	0	0	0	0	0	0	0	0	0	0	0	0	0	0	0	0	0
Kocuria sp. ZOR0020	Bacteria	0	0	0	0	0	0	0	0	0	0	0	0	0	0	2661	0	0	0	0	0	0	0	0	0	0	0	0	0	0	0	0	0	0	0	0	0	0	0	0	0	0	0
Komagataeibacter europaeus	Bacteria	0	0	0	0	0	0	0	0	0	0	0	0	0	0	0	0	0	0	0	0	0	0	0	0	4617	6469	0	0	0	0	0	0	0	0	0	0	0	0	0	0	0	0
Kosakonia arachidis	Bacteria	0	0	0	0	0	0	0	0	0	0	0	0	0	0	0	0	0	0	0	0	0	0	0	0	0	0	0	0	0	0	0	0	0	0	874	0	0	0	0	0	0	0
Kosakonia radicincitans	Bacteria	0	0	1482	1571	0	0	0	0	0	0	0	0	0	0	0	0	0	0	0	0	0	0	0	0	0	0	0	0	0	0	0	0	1608	1535	0	0	0	0	0	0	0	0
Lactobacillus brevis	Bacteria	0	0	0	0	1749	0	0	0	899	0	0	0	0	0	0	0	0	0	2193	0	0	0	0	0	0	0	0	0	0	0	0	0	0	0	0	0	0	0	0	0	0	0
Lactobacillus crispatus	Bacteria	0	0	0	0	0	0	0	0	0	0	0	0	0	0	0	0	1861	0	0	0	0	0	0	0	0	0	0	0	0	0	0	0	0	0	0	0	0	0	0	0	0	0
Lautropia mirabilis	Bacteria	0	0	0	0	0	0	0	0	0	0	0	0	0	0	0	0	0	0	19655	0	0	0	0	0	0	0	0	0	0	0	0	0	0	0	0	0	0	0	0	0	0	0
Lawsonella clevelandensis	Bacteria	0	0	0	0	1354	0	0	0	0	0	0	0	0	0	0	0	0	0	1752	0	0	0	0	0	0	0	0	0	0	0	1211	10239	1403	0	0	0	0	0	0	0	1154	0
Leptotrichia sp. oral taxon 212	Bacteria	0	0	0	0	0	0	0	0	0	0	0	0	0	0	0	0	0	0	997	0	0	0	0	0	0	0	0	0	0	0	0	0	0	0	0	0	0	0	0	0	0	0
Leucobacter sp. Ag1	Bacteria	0	0	0	0	0	0	0	0	0	0	0	0	1574	890	0	0	0	0	0	0	0	0	0	0	0	0	0	0	0	0	0	0	0	0	0	0	0	0	0	0	0	0
Leuconostoc sp. DORA_2	Bacteria	0	0	0	0	0	0	0	0	0	0	0	0	0	0	0	0	0	0	4691	0	0	0	0	0	0	0	1218	0	0	0	0	0	0	0	0	0	0	0	0	0	0	0
Listeria monocytogenes	Bacteria	0	0	0	0	0	0	0	0	0	0	0	0	0	0	0	0	0	0	1031	0	2029	1866	0	0	0	0	0	0	0	0	0	0	0	0	0	0	0	0	0	0	0	0
Methylobacterium aquaticum	Bacteria	0	0	0	0	75645	37310	898	1331	0	0	85002	108698	29603	27828	8339	9055	0	0	0	0	1759	4015	0	0	54307	75608	0	0	0	0	0	0	0	0	0	0	0	0	0	0	0	0
Methylobacterium brachiatum	Bacteria	0	0	0	0	2111	3182	0	0	0	0	0	0	0	0	0	0	0	0	0	0	0	0	0	0	0	0	0	0	0	0	0	0	0	0	0	0	0	0	0	0	0	0
Methylobacterium extorquens	Bacteria	0	0	0	0	9424	10369	0	0	0	0	4484	5344	7321	6885	0	0	0	0	0	0	0	0	0	0	2736	3863	16426	17973	0	0	0	0	0	0	0	0	0	0	0	0	0	0
Methylobacterium gossipiicola	Bacteria	0	0	0	0	0	0	0	0	0	0	0	0	1065	1065	0	0	0	0	0	0	0	0	0	0	0	0	0	0	0	0	0	0	0	0	0	0	0	0	0	0	0	0
Methylobacterium mesophilicum	Bacteria	0	0	0	0	47176	65465	1287	1646	0	0	4832	5251	4943	3817	0	0	0	0	0	0	0	0	0	0	2336	3571	0	0	0	0	0	0	0	0	0	0	0	0	0	0	0	0
Methylobacterium nodulans	Bacteria	0	0	0	0	3160	4274	0	0	0	0	1005	1145	17515	17822	0	0	0	0	0	0	0	0	0	0	0	0	0	0	0	0	0	0	0	0	0	0	0	0	0	0	0	0
Methylobacterium oryzae	Bacteria	0	0	0	0	5118	8096	0	0	0	0	0	0	0	0	0	0	0	0	0	0	0	0	0	0	0	0	0	0	0	0	0	0	0	0	0	0	0	0	0	0	0	0
Methylobacterium phyllosphaerae	Bacteria	0	0	0	0	6670	9831	0	0	0	0	7426	5825	0	0	0	0	0	0	0	0	0	0	0	0	3006	3277	0	0	0	0	0	0	0	0	0	0	0	0	0	0	0	0
Methylobacterium phyllostachyos	Bacteria	0	0	0	0	19271	28624	0	0	0	0	0	0	2515	2079	0	0	0	0	0	0	0	0	0	0	0	0	0	0	0	0	0	0	0	0	0	0	0	0	0	0	0	0
Methylobacterium platani	Bacteria	0	0	0	0	7361	6834	0	0	0	0	19450	21723	6035	5645	1688	1541	0	0	0	0	0	0	0	0	7844	9605	0	0	0	0	0	0	0	0	0	0	0	0	0	0	0	0
Methylobacterium populi	Bacteria	0	0	0	0	6077	8326	0	0	0	0	1880	2140	21582	18284	0	0	0	0	0	0	0	0	0	0	1524	2416	3072	3575	0	0	0	0	0	0	0	0	0	0	0	0	0	0
Methylobacterium pseudosasicola	Bacteria	0	0	0	0	12631	19075	0	0	0	0	1691	1728	1949	1576	0	0	0	0	0	0	0	0	0	0	0	1147	0	0	0	0	0	0	0	0	0	0	0	0	0	0	0	0
Methylobacterium radiotolerans	Bacteria	0	0	0	0	17253	21345	0	0	0	0	10921	12651	1607	1302	1233	1050	0	0	0	0	0	0	0	0	5674	7263	1107	1390	0	0	0	0	0	0	0	0	0	0	0	0	0	0
Methylobacterium salsuginis	Bacteria	0	0	0	0	3828	4876	0	0	0	0	0	856	0	0	0	0	0	0	0	0	0	0	0	0	0	0	0	0	0	0	0	0	0	0	0	0	0	0	0	0	0	0
Methylobacterium sp. 13MFTsu3.1M2	Bacteria	0	0	0	0	1351	1935	0	0	0	0	0	0	0	0	0	0	0	0	0	0	0	0	0	0	0	0	0	0	0	0	0	0	0	0	0	0	0	0	0	0	0	0
Methylobacterium sp. 174MFSha1.1	Bacteria	0	0	0	0	4317	4435	0	0	0	0	2834	3372	5580	5509	0	0	0	0	0	0	0	0	0	0	1572	2152	0	0	0	0	0	0	0	0	0	0	0	0	0	0	0	0
Methylobacterium sp. 190mf	Bacteria	0	0	0	0	2192	3164	0	0	0	0	0	0	0	0	0	0	0	0	0	0	0	0	0	0	0	0	0	0	0	0	0	0	0	0	0	0	0	0	0	0	0	0
Methylobacterium sp. 275MFSha3.1	Bacteria	0	0	0	0	3781	5630	0	0	0	0	0	0	0	0	0	0	0	0	0	0	0	0	0	0	0	0	0	0	0	0	0	0	0	0	0	0	0	0	0	0	0	0
Methylobacterium sp. 285MFTsu5.1	Bacteria	0	0	0	0	6215	9208	0	0	0	0	0	0	0	0	0	0	0	0	0	0	0	0	0	0	0	0	0	0	0	0	0	0	0	0	0	0	0	0	0	0	0	0
Methylobacterium sp. 4-46	Bacteria	0	0	0	0	1150	1526	0	0	0	0	0	0	1376	1407	0	0	0	0	0	0	0	0	0	0	0	0	0	0	0	0	0	0	0	0	0	0	0	0	0	0	0	0
Methylobacterium sp. AMS5	Bacteria	0	0	0	0	0	0	0	0	0	0	0	0	1193	1032	0	0	0	0	0	0	0	0	0	0	0	0	0	0	0	0	0	0	0	0	0	0	0	0	0	0	0	0
Methylobacterium sp. ap11	Bacteria	0	0	0	0	4958	2622	0	0	0	0	5594	6154	2483	2322	0	0	0	0	0	0	0	0	0	0	3500	5043	0	0	0	0	0	0	0	0	0	0	0	0	0	0	0	0
Methylobacterium sp. ARG-1	Bacteria	0	0	0	0	7072	10696	0	0	0	0	0	0	872	0	0	0	0	0	0	0	0	0	0	0	0	0	0	0	0	0	0	0	0	0	0	0	0	0	0	0	0	0
Methylobacterium sp. B1	Bacteria	0	0	0	0	1763	2561	0	0	0	0	0	0	0	0	0	0	0	0	0	0	0	0	0	0	0	0	0	0	0	0	0	0	0	0	0	0	0	0	0	0	0	0
Methylobacterium sp. B34	Bacteria	0	0	0	0	3122	4680	0	0	0	0	0	0	0	0	0	0	0	0	0	0	0	0	0	0	0	0	0	0	0	0	0	0	0	0	0	0	0	0	0	0	0	0
Methylobacterium sp. C1	Bacteria	0	0	0	0	10354	14352	0	0	0	0	0	0	1116	0	0	0	0	0	0	0	0	0	0	0	0	0	0	0	0	0	0	0	0	0	0	0	0	0	0	0	0	0
Methylobacterium sp. CCH5-D2	Bacteria	0	0	0	0	1445	1991	0	0	0	0	0	0	5074	4869	0	0	0	0	0	0	0	0	0	0	0	0	0	0	0	0	0	0	0	0	0	0	0	0	0	0	0	0
Methylobacterium sp. GXF4	Bacteria	0	0	0	0	3607	5249	0	0	0	0	0	0	1160	885	0	0	0	0	0	0	0	0	0	0	0	0	0	0	0	0	0	0	0	0	0	0	0	0	0	0	0	0
Methylobacterium sp. GXS13	Bacteria	0	0	0	0	16424	24988	0	0	0	0	0	0	1819	1278	0	0	0	0	0	0	0	0	0	0	0	0	0	0	0	0	0	0	0	0	0	0	0	0	0	0	0	0
Methylobacterium sp. Leaf104	Bacteria	0	0	0	0	3258	4646	0	0	0	0	0	0	0	0	0	0	0	0	0	0	0	0	0	0	0	0	0	0	0	0	0	0	0	0	0	0	0	0	0	0	0	0
Methylobacterium sp. Leaf111	Bacteria	0	0	0	0	0	0	0	0	0	0	0	0	1378	1155	0	0	0	0	0	0	0	0	0	0	0	0	0	0	0	0	0	0	0	0	0	0	0	0	0	0	0	0
Methylobacterium sp. Leaf117	Bacteria	0	0	0	0	0	1163	0	0	0	0	0	0	0	0	0	0	0	0	0	0	0	0	0	0	0	0	0	0	0	0	0	0	0	0	0	0	0	0	0	0	0	0
Methylobacterium sp. Leaf123	Bacteria	0	0	0	0	858	1362	0	0	0	0	0	0	0	0	0	0	0	0	0	0	0	0	0	0	0	0	0	0	0	0	0	0	0	0	0	0	0	0	0	0	0	0
Methylobacterium sp. Leaf361	Bacteria	0	0	0	0	2396	3286	0	0	0	0	0	0	4222	3980	0	0	0	0	0	0	0	0	0	0	0	0	0	0	0	0	0	0	0	0	0	0	0	0	0	0	0	0
Methylobacterium sp. Leaf456	Bacteria	0	0	0	0	1386	970	0	0	0	0	1499	1688	0	0	0	0	0	0	0	0	0	0	0	0	842	1229	0	0	0	0	0	0	0	0	0	0	0	0	0	0	0	0
Methylobacterium sp. Leaf465	Bacteria	0	0	0	0	1045	1397	0	0	0	0	0	0	0	0	0	0	0	0	0	0	0	0	0	0	0	0	0	0	0	0	0	0	0	0	0	0	0	0	0	0	0	0
Methylobacterium sp. Leaf469	Bacteria	0	0	0	0	1470	1795	0	0	0	0	0	0	0	0	0	0	0	0	0	0	0	0	0	0	0	0	0	0	0	0	0	0	0	0	0	0	0	0	0	0	0	0
Methylobacterium sp. Leaf90	Bacteria	0	0	0	0	1133	1499	0	0	0	0	0	0	3707	3248	0	0	0	0	0	0	0	0	0	0	0	0	0	0	0	0	0	0	0	0	0	0	0	0	0	0	0	0
Methylobacterium sp. MB200	Bacteria	0	0	0	0	0	942	0	0	0	0	0	0	0	0	0	0	0	0	0	0	0	0	0	0	0	0	0	0	0	0	0	0	0	0	0	0	0	0	0	0	0	0
Methylobacterium sp. ME121	Bacteria	0	0	0	0	54392	78638	1667	2083	0	0	1959	1892	5428	3969	0	0	0	0	0	0	0	0	0	0	0	0	3029	3237	0	0	0	0	0	0	0	0	0	0	0	0	0	0
Methylobacterium sp. UNC300MFChir4.1	Bacteria	0	0	0	0	4033	5899	0	0	0	0	0	0	2916	2476	0	0	0	0	0	0	0	0	0	0	0	0	0	0	0	0	0	0	0	0	0	0	0	0	0	0	0	0
Methylobacterium sp. UNC378MF	Bacteria	0	0	0	0	26090	37171	0	1015	0	0	1197	1322	2892	2196	0	0	0	0	0	0	0	0	0	0	0	0	0	0	0	0	0	0	0	0	0	0	0	0	0	0	0	0
Methylobacterium sp. UNCCL110	Bacteria	0	0	0	0	7672	10804	0	0	0	0	0	0	0	0	0	0	0	0	0	0	0	0	0	0	0	0	0	0	0	0	0	0	0	0	0	0	0	0	0	0	0	0
Methylobacterium sp. UNCCL125	Bacteria	0	0	0	0	16053	23605	0	0	0	0	0	0	1515	1046	0	0	0	0	0	0	0	0	0	0	0	0	0	0	0	0	0	0	0	0	0	0	0	0	0	0	0	0
Methylobacterium sp. WSM2598	Bacteria	0	0	0	0	0	1054	0	0	0	0	0	0	1390	1311	0	0	0	0	0	0	0	0	0	0	0	0	0	0	0	0	0	0	0	0	0	0	0	0	0	0	0	0
Methylobacterium sp. yr596	Bacteria	0	0	0	0	98058	52310	1564	1892	0	0	130958	144116	2742	2435	11793	13328	0	0	0	0	3182	6101	0	0	81476	114881	0	0	0	0	0	0	0	0	0	0	0	0	0	0	0	0
Methylobacterium sp. yr668	Bacteria	0	0	0	0	5181	8715	0	0	0	0	0	0	0	0	0	0	0	0	0	0	0	0	0	0	0	0	0	0	0	0	0	0	0	0	0	0	0	0	0	0	0	0
Methylobacterium tarhaniae	Bacteria	0	0	0	0	1808	1427	0	0	0	0	1248	1566	3818	3538	0	0	0	0	0	0	0	0	0	0	848	1137	0	0	0	0	0	0	0	0	0	0	0	0	0	0	0	0
Methylobacterium variabile	Bacteria	0	0	0	0	8660	6671	0	0	0	0	7820	8957	16757	16526	0	0	0	0	0	0	0	0	0	0	4722	6735	0	0	0	0	0	0	0	0	0	0	0	0	0	0	0	0
Microbacterium hominis	Bacteria	0	0	0	0	0	0	0	0	0	0	0	0	1278	0	0	0	0	0	0	0	0	0	0	0	0	0	0	0	0	0	0	0	0	0	0	0	0	0	0	0	0	0
Microbacterium laevaniformans	Bacteria	0	0	0	0	0	0	0	0	0	0	0	0	897	0	0	0	0	0	0	0	0	0	0	0	0	0	0	0	0	0	0	0	0	0	0	0	0	0	0	0	0	0
Microbacterium sp. KROCY2	Bacteria	0	0	0	0	0	0	0	0	0	0	0	0	0	0	18965	2027	0	0	0	0	0	0	0	0	0	0	0	0	0	0	0	0	0	0	0	0	0	0	0	0	0	0
Microbacterium sp. SCN 70-200	Bacteria	0	0	0	0	0	0	0	0	0	0	0	0	4158	2470	0	0	0	0	0	0	0	0	0	0	0	0	0	0	0	0	0	0	0	0	0	0	0	0	0	0	0	0
Microbacterium sp. SCN 70-27	Bacteria	0	0	0	0	0	0	0	0	0	0	0	0	5258	2974	0	0	0	0	0	0	0	0	0	0	0	0	0	0	0	0	0	0	0	0	0	0	0	0	0	0	0	0
Microbacterium sp. SUBG005	Bacteria	0	0	1049	943	0	0	0	0	0	0	0	0	0	0	0	0	0	0	0	0	0	0	0	0	0	0	0	0	0	0	0	0	0	0	0	0	0	0	0	0	0	0
Micrococcus luteus	Bacteria	0	0	0	0	0	0	0	0	0	0	0	0	0	0	1399	0	0	0	0	0	0	0	0	0	0	0	0	0	0	0	0	0	0	0	0	0	0	0	0	0	0	0
Microvirga ossetica	Bacteria	0	0	0	0	0	1270	0	0	0	0	0	0	0	0	0	0	0	0	0	0	0	0	0	0	0	0	0	0	0	0	0	0	0	0	0	0	0	0	0	0	0	0
Mycobacterium abscessus	Bacteria	0	0	0	0	0	0	0	0	0	0	0	0	0	0	0	0	0	1014	0	0	0	0	0	0	0	0	0	0	0	0	2815	3164	0	0	0	0	0	0	0	0	0	0
Mycobacterium tuberculosis	Bacteria	0	0	0	0	8316	0	0	0	0	0	0	0	0	0	0	0	0	0	17518	0	0	0	0	0	0	0	1805	0	0	0	1899	0	873	0	0	0	0	0	0	0	935	0
Neisseria flavescens	Bacteria	0	0	0	0	0	0	0	0	0	0	0	0	0	0	0	0	0	0	3482	0	0	0	0	0	0	0	0	0	0	0	0	0	0	0	0	0	0	0	0	0	0	0
Neisseria gonorrhoeae	Bacteria	0	0	0	0	2288	0	0	0	0	0	0	0	0	0	0	0	0	0	3036	0	0	0	0	0	0	0	0	0	0	0	0	0	0	0	0	0	0	0	0	0	0	0
Neisseria meningitidis	Bacteria	0	0	0	0	0	0	0	0	0	0	0	0	0	0	0	0	0	0	2620	0	0	0	0	0	0	0	0	0	0	0	0	0	0	0	0	0	0	0	0	0	0	0
Neisseria mucosa	Bacteria	0	0	0	0	0	0	0	0	0	0	0	0	0	0	0	0	0	0	913	0	0	0	0	0	0	0	0	0	0	0	0	0	0	0	0	0	0	0	0	0	0	0
Neisseria sp. oral taxon 014	Bacteria	0	0	0	0	0	0	0	0	0	0	0	0	1083	0	0	0	0	0	1966	0	0	0	0	0	0	0	0	0	0	0	0	0	0	0	0	0	0	0	0	0	0	0
Neisseria subflava	Bacteria	0	0	0	0	0	0	0	0	0	0	0	0	0	0	0	0	0	0	1396	0	0	0	0	0	0	0	0	0	0	0	0	0	0	0	0	0	0	0	0	0	0	0
Novosphingobium barchaimii	Bacteria	0	0	0	0	0	0	0	0	0	0	0	0	0	0	0	0	0	0	0	0	0	0	0	0	3295	4334	0	0	0	0	0	0	0	0	0	0	0	0	0	0	0	0
Novosphingobium lindaniclasticum	Bacteria	0	0	0	0	0	0	0	0	0	0	0	0	0	0	0	0	0	0	0	0	0	0	0	0	2308	2937	0	0	0	0	0	0	0	0	0	0	0	0	0	0	0	0
Novosphingobium nitrogenifigens	Bacteria	0	0	0	0	0	0	0	0	0	0	0	0	0	0	0	0	0	0	0	0	0	0	0	0	28874	39566	0	0	0	0	0	0	0	0	0	0	0	0	0	0	0	0
Pacificimonas flava	Bacteria	0	0	0	0	0	0	0	0	0	0	0	0	0	0	0	0	0	0	0	0	0	0	0	0	1730	2332	0	0	0	0	0	0	0	0	0	0	0	0	0	0	0	0
Paenibacillus jamilae	Bacteria	0	0	0	0	0	0	0	0	0	0	0	0	0	0	0	0	1211	0	0	0	0	0	0	0	0	0	2390	2903	0	0	0	0	0	0	0	0	0	0	0	0	0	0
Paenibacillus macerans	Bacteria	0	0	0	0	0	0	0	0	0	0	0	0	0	0	0	0	0	0	0	0	0	0	0	0	0	0	1274	1119	0	0	0	0	0	0	0	0	0	0	0	0	0	0
Paenibacillus massiliensis	Bacteria	0	0	0	0	0	0	0	0	0	0	0	0	0	0	0	0	0	0	0	0	0	0	0	0	0	0	0	1131	0	0	0	0	0	0	0	0	0	0	0	0	0	0
Paenibacillus polymyxa	Bacteria	0	0	2447	2403	0	0	0	0	0	0	0	0	0	0	0	0	167584	51882	0	0	0	0	36634	16145	0	0	360522	385518	0	0	0	0	0	0	0	0	0	0	0	0	0	0
Paenibacillus sonchi	Bacteria	0	0	0	0	0	0	0	0	0	0	0	0	0	0	0	0	0	0	0	0	0	0	0	0	0	0	1031	985	0	0	0	0	0	0	0	0	0	0	0	0	0	0
Paenibacillus sp. 1-18	Bacteria	0	0	0	0	0	0	0	0	0	0	0	0	0	0	0	0	1376	0	0	0	0	0	0	0	0	0	2936	3241	0	0	0	0	0	0	0	0	0	0	0	0	0	0
Paenibacillus sp. 1-49	Bacteria	0	0	0	0	0	0	0	0	0	0	0	0	0	0	0	0	0	0	0	0	0	0	0	0	0	0	2082	1893	0	0	0	0	0	0	0	0	0	0	0	0	0	0
Paenibacillus sp. 181mfcol5.1	Bacteria	0	0	0	0	0	0	0	0	0	0	0	0	0	0	0	0	5384	1654	0	0	0	0	1093	0	0	0	10961	12181	0	0	0	0	0	0	0	0	0	0	0	0	0	0
Paenibacillus sp. Aloe-11	Bacteria	0	0	0	0	0	0	0	0	0	0	0	0	0	0	0	0	1453	0	0	0	0	0	0	0	0	0	3478	3457	0	0	0	0	0	0	0	0	0	0	0	0	0	0
Paenibacillus sp. cl130	Bacteria	0	0	0	0	0	0	0	0	0	0	0	0	0	0	0	0	926	0	0	0	0	0	0	0	0	0	2189	2340	0	0	0	0	0	0	0	0	0	0	0	0	0	0
Paenibacillus sp. ICGEB2008	Bacteria	0	0	0	0	0	0	0	0	0	0	0	0	0	0	0	0	0	0	0	0	0	0	0	0	0	0	831	1024	0	0	0	0	0	0	0	0	0	0	0	0	0	0
Paenibacillus sp. OSY-SE	Bacteria	0	0	0	0	0	0	0	0	0	0	0	0	0	0	0	0	0	0	0	0	0	0	0	0	0	0	0	0	0	0	0	844	0	0	0	0	0	0	0	0	0	0
Paenibacillus sp. P1XP2	Bacteria	0	0	0	0	0	0	0	0	0	0	0	0	0	0	0	0	952	0	0	0	1126	1041	0	0	0	0	2041	2301	0	0	0	0	0	0	0	0	0	0	0	0	0	0
Paenibacillus sp. P22	Bacteria	0	0	0	0	0	0	0	0	0	0	0	0	0	0	0	0	4090	1403	0	0	0	0	1170	0	0	0	9662	9124	0	0	0	0	0	0	0	0	0	0	0	0	0	0
Paenibacillus terrae	Bacteria	0	0	0	0	0	0	0	0	0	0	0	0	0	0	0	0	2111	0	0	0	0	0	0	0	0	0	4295	5047	0	0	0	0	0	0	0	0	0	0	0	0	0	0
Paenibacillus tyrfis	Bacteria	0	0	0	0	0	0	0	0	0	0	0	0	0	0	0	0	2633	925	0	0	0	0	0	0	0	0	5921	6693	0	0	0	0	0	0	0	0	0	0	0	0	0	0
Pantoea agglomerans	Bacteria	0	0	0	0	0	0	0	0	27632	28842	0	0	0	0	0	0	0	0	0	0	0	0	28456	30016	0	0	0	0	9470	9202	0	0	0	0	3571	3353	10507	10467	7426	8498	9267	9482
Pantoea ananatis	Bacteria	1913	1739	3819	3839	0	0	0	0	33478	34829	0	0	0	0	0	0	0	0	0	0	0	0	35880	39399	0	0	0	0	38780	39763	0	0	3619	3303	32881	31827	41002	41268	31294	34135	38839	39021
Pantoea conspicua	Bacteria	0	0	0	0	0	0	0	0	668289	571313	0	0	0	0	0	0	0	0	0	0	0	0	605050	568170	0	0	0	0	6038	5680	0	0	0	0	915	837	6369	6544	5271	7056	5732	6110
Pantoea dispersa	Bacteria	0	0	0	0	0	0	0	0	976	1053	0	0	0	0	0	0	0	0	0	0	0	0	1114	1220	0	0	0	0	3599	3482	0	0	0	0	416008	418839	3556	3718	3044	3062	3529	3492
Pantoea eucrina	Bacteria	0	0	0	0	0	0	0	0	0	0	0	0	0	0	0	0	0	0	0	0	0	0	0	0	0	0	0	0	1330	1326	0	0	0	0	0	0	1348	1386	1114	1180	1395	1435
Pantoea rodasii	Bacteria	0	0	0	0	0	0	0	0	0	0	0	0	0	0	0	0	0	0	0	0	0	0	0	0	0	0	0	0	1583	1563	0	0	0	0	0	828	1748	1723	1313	1451	1624	1647
Pantoea rwandensis	Bacteria	0	0	0	0	0	0	0	0	0	0	0	0	0	0	0	0	0	0	0	0	0	0	0	0	0	0	0	0	0	0	0	0	0	0	1592	1643	0	0	0	0	0	0
Pantoea sp. 3.5.1	Bacteria	0	0	0	0	0	0	0	0	48252	48025	0	0	0	0	0	0	0	0	0	0	0	0	46433	51212	0	0	0	0	864	956	0	0	0	0	0	0	895	927	0	0	969	1007
Pantoea sp. A4	Bacteria	0	0	0	0	0	0	0	0	0	0	0	0	0	0	0	0	0	0	0	0	0	0	0	0	0	0	0	0	9422	9565	0	0	0	0	0	0	9791	9982	7755	8012	9875	9894
Pantoea sp. aB	Bacteria	0	0	0	0	0	0	0	0	1986	2129	0	0	0	0	0	0	0	0	0	0	0	0	2161	2348	0	0	0	0	0	0	0	0	0	0	0	0	0	0	0	0	0	0
Pantoea sp. Ae16	Bacteria	0	0	0	0	0	0	0	0	0	0	0	0	0	0	0	0	0	0	0	0	0	0	0	0	0	0	0	0	884	912	0	0	0	0	0	0	946	919	0	0	895	909
Pantoea sp. AS-PWVM4	Bacteria	0	0	0	0	0	0	0	0	926	944	0	0	0	0	0	0	0	0	0	0	0	0	927	1031	0	0	0	0	1995	1730	0	0	0	0	1681	1664	2005	1973	1566	1634	1921	1895
Pantoea sp. At-9b	Bacteria	0	0	0	0	0	0	0	0	996	1027	0	0	0	0	0	0	0	0	0	0	0	0	1027	1072	0	0	0	0	4441	4329	0	0	0	0	3863	3673	4803	4879	3436	3879	4397	4490
Pantoea sp. BL1	Bacteria	0	0	0	0	0	0	0	0	0	0	0	0	0	0	0	0	0	0	0	0	0	0	0	0	0	0	0	0	1868	1800	0	0	0	0	0	0	1789	1799	1862	2959	1621	1740
Pantoea sp. FF5	Bacteria	0	0	0	0	0	0	0	0	0	0	0	0	0	0	0	0	0	0	0	0	0	0	0	0	0	0	0	0	62527	61100	0	0	0	0	0	0	62459	64017	51154	52193	63210	63882
Pantoea sp. GM01	Bacteria	0	0	0	0	0	0	0	0	862	0	0	0	0	0	0	0	0	0	0	0	0	0	0	865	0	0	0	0	1092	1066	0	0	0	0	2788	2766	1081	1169	920	915	1062	1074
Pantoea sp. IMH	Bacteria	0	0	0	0	0	0	0	0	0	0	0	0	0	0	0	0	0	0	0	0	0	0	0	0	0	0	0	0	6779	7441	0	0	0	0	0	0	7644	7627	6154	6412	7391	7524
Pantoea sp. MBLJ3	Bacteria	0	0	0	0	0	0	0	0	851	0	0	0	0	0	0	0	0	0	0	0	0	0	0	868	0	0	0	0	0	0	0	0	0	0	0	0	0	0	0	0	0	0
Pantoea sp. NGS-ED-1003	Bacteria	0	0	0	0	0	0	0	0	0	0	0	0	0	0	0	0	0	0	0	0	0	0	0	0	0	0	0	0	46322	44885	0	0	0	0	0	0	48665	49043	37117	39287	45602	46078
Pantoea sp. OV426	Bacteria	0	0	0	0	0	0	0	0	6158	6174	0	0	0	0	0	0	0	0	0	0	0	0	6175	6797	0	0	0	0	1330	1448	0	0	0	0	0	0	1474	1475	1253	1171	1422	1511
Pantoea sp. OXWO6B1	Bacteria	0	0	0	0	0	0	0	0	1311	1336	0	0	0	0	0	0	0	0	0	0	0	0	1283	1400	0	0	0	0	11878	12214	0	0	0	0	3865	3345	13559	13885	9745	10938	12126	12731
Pantoea sp. PSNIH2	Bacteria	0	0	0	0	0	0	0	0	0	0	0	0	0	0	0	0	0	0	0	0	0	0	0	0	0	0	0	0	8738	8576	0	0	0	0	0	0	8905	9332	7087	8327	8619	8956
Pantoea sp. Sc1	Bacteria	0	0	0	0	0	0	0	0	858	860	0	0	0	0	0	0	0	0	0	0	0	0	0	862	0	0	0	0	0	0	0	0	0	0	0	0	0	0	0	0	0	0
Pantoea sp. YR343	Bacteria	0	0	0	0	0	0	0	0	0	0	0	0	0	0	0	0	0	0	0	0	0	0	0	0	0	0	0	0	1155	1134	0	0	0	0	2926	2836	1230	1193	1018	997	1296	1263
Pantoea stewartii	Bacteria	0	0	0	0	0	0	0	0	1307	1402	0	0	0	0	0	0	0	0	0	0	0	0	1394	1388	0	0	0	0	3431	3596	0	0	0	0	2268	2020	3831	3807	2975	3128	3739	3723
Pantoea vagans	Bacteria	0	0	0	0	0	0	0	0	7741	8073	0	0	0	0	0	0	0	0	0	0	0	0	8039	8819	0	0	0	0	46708	46031	0	0	0	0	0	0	47747	48922	39671	43054	46677	47608
Pectobacterium atrosepticum	Bacteria	0	0	0	0	0	0	0	0	0	0	0	0	0	0	0	0	0	0	0	0	0	0	0	0	0	0	0	0	0	0	0	0	1169	0	0	0	0	0	0	0	0	0
Pectobacterium carotovorum	Bacteria	0	0	0	0	0	0	0	0	0	0	0	0	0	0	0	0	0	0	0	0	0	0	0	0	0	0	0	0	0	0	0	0	0	0	887	0	0	0	0	0	0	0
Peptoniphilus coxii	Bacteria	0	0	0	0	0	0	0	0	0	0	0	0	1071	0	0	0	0	0	0	0	0	0	0	0	0	0	0	0	0	0	0	0	0	0	0	0	0	0	0	0	0	0
Plautia stali symbiont	Bacteria	0	0	0	0	0	0	0	0	0	0	0	0	0	0	0	0	0	0	0	0	0	0	0	0	0	0	0	0	856	855	0	0	0	0	39242	40011	917	910	0	0	839	848
Porphyrobacter sp. LM 6	Bacteria	0	0	0	0	0	0	0	0	0	0	0	0	2209	1787	0	0	0	0	0	0	0	0	0	0	0	0	0	0	0	0	0	0	0	0	0	0	0	0	0	0	0	0
Propionibacterium humerusii	Bacteria	1287	0	0	0	0	0	0	0	0	0	0	0	5820	0	0	0	0	0	0	0	0	0	0	0	0	0	0	0	0	0	1247	1758	0	0	0	0	0	0	0	0	0	0
Propionibacterium namnetense	Bacteria	0	0	0	0	0	0	0	0	0	0	0	0	1512	0	0	0	0	0	1142	0	0	0	0	0	0	0	0	0	0	0	0	0	0	0	0	0	0	0	0	0	0	0
Propionibacterium sp. KPL1844	Bacteria	0	0	0	0	0	0	0	0	0	0	0	0	0	0	0	0	0	0	0	0	0	0	0	0	0	0	0	0	0	0	0	1080	0	0	0	0	0	0	0	0	0	0
Providencia stuartii	Bacteria	0	0	0	0	0	0	0	0	0	0	0	0	0	0	0	0	0	0	0	0	0	0	0	0	0	0	0	0	0	0	0	0	896	0	0	0	0	0	0	0	0	0
Pseudoalteromonas agarivorans	Bacteria	0	0	0	0	1179	0	0	0	0	0	0	0	0	0	0	0	0	0	1805	0	0	0	0	0	0	0	0	0	0	0	0	0	0	0	0	0	0	0	0	0	0	0
Pseudoalteromonas luteoviolacea	Bacteria	0	0	0	0	0	0	0	0	0	0	0	0	0	0	0	0	0	0	1044	0	0	0	0	0	0	0	0	0	0	0	0	0	0	0	0	0	0	0	0	0	0	0
Pseudomonas aeruginosa	Bacteria	0	0	0	0	0	0	0	0	0	0	0	0	973	0	0	0	0	0	0	0	0	0	0	0	0	0	0	0	0	0	0	0	0	0	0	0	0	0	0	0	0	0
Pseudomonas geniculata	Bacteria	0	0	0	0	0	0	0	0	0	0	0	0	0	0	0	0	0	0	0	0	0	0	0	0	0	851	0	0	0	0	0	0	0	0	0	0	0	0	0	0	0	0
Pseudomonas sp. K-62	Bacteria	0	0	0	0	1580	2402	0	0	0	0	0	0	0	0	0	0	0	0	0	0	0	0	0	0	0	0	0	0	0	0	0	0	0	0	0	0	0	0	0	0	0	0
Pseudopropionibacterium propionicum	Bacteria	0	0	0	0	0	0	0	0	0	0	916	0	0	0	0	0	0	0	7022	0	0	0	0	0	0	0	0	0	0	0	0	0	0	0	0	0	0	0	0	0	0	0
Rahnella aquatilis	Bacteria	0	0	0	0	0	0	0	0	0	0	0	0	0	0	0	0	0	0	0	0	0	0	0	0	0	0	0	0	0	0	0	0	0	0	8445	8468	0	0	0	0	0	0
Ralstonia solanacearum	Bacteria	0	0	0	0	1035	0	0	0	0	0	0	0	0	0	0	0	0	0	1452	0	0	0	0	0	0	0	0	0	0	0	0	0	0	0	0	0	0	0	0	0	0	0
Raoultella ornithinolytica	Bacteria	0	0	0	0	0	0	0	0	0	0	0	0	0	0	0	0	0	0	0	0	0	0	0	0	0	0	0	0	1003	1012	0	0	0	0	0	0	1089	1147	946	962	966	993
Rhizobium sp. NFR07	Bacteria	0	0	0	0	0	949	0	0	0	0	0	0	0	0	0	0	0	0	0	0	0	0	0	0	0	0	0	0	0	0	0	0	0	0	0	0	0	0	0	0	0	0
Rothia mucilaginosa	Bacteria	0	0	0	0	0	0	0	0	0	0	0	0	0	0	0	0	0	0	2516	0	0	0	0	0	0	0	0	0	0	0	0	0	0	0	0	0	0	0	0	0	0	0
Rouxiella chamberiensis	Bacteria	0	0	0	0	0	0	0	0	0	0	0	0	0	0	0	0	0	0	0	0	0	0	0	0	0	0	0	0	907	912	0	0	0	0	0	0	1032	932	854	841	986	968
Salmonella enterica	Bacteria	4834	4766	12097	12504	0	0	0	0	3325	3399	0	0	0	0	0	0	0	0	0	0	1398	0	3720	3634	0	0	0	0	10978	10974	0	0	10428	10457	3561	3491	11358	11539	12232	13874	10725	11227
Sanguibacteroides justesenii	Bacteria	0	0	0	0	0	0	0	0	1299	1477	0	0	0	0	0	0	0	0	2622	0	0	0	1126	1048	0	0	0	0	0	0	0	0	0	0	0	0	0	0	0	0	0	0
Serratia liquefaciens	Bacteria	0	0	0	0	0	0	0	0	0	0	0	0	0	0	0	0	0	0	0	0	0	0	0	0	0	0	0	0	888	868	0	0	0	0	0	0	890	932	923	1362	0	905
Serratia marcescens	Bacteria	0	0	0	0	0	0	0	0	0	0	0	0	0	0	0	0	0	0	0	0	0	0	0	0	0	0	0	0	1512	1586	0	0	0	0	890	909	1565	1599	1448	1367	1457	1494
Serratia symbiotica	Bacteria	0	0	0	0	0	0	0	0	0	0	0	0	0	0	0	0	0	0	0	0	0	0	0	0	0	0	0	0	2634	2558	0	0	0	0	0	0	2856	2937	2161	2317	2650	2730
Shigella sonnei	Bacteria	1725	1914	6255	5956	0	0	0	0	1676	1537	0	0	0	0	0	0	0	0	0	0	0	0	1612	1738	0	0	0	0	1824	1973	0	0	3938	3722	1974	1986	1812	1793	2291	2203	1874	1853
Solobacterium moorei	Bacteria	0	0	0	0	0	0	0	0	0	0	0	0	0	0	0	0	0	0	1149	0	0	0	0	0	0	0	0	0	0	0	0	0	0	0	0	0	0	0	0	0	0	0
Sphingobium baderi	Bacteria	0	0	0	0	0	0	0	0	0	0	0	0	0	0	0	0	0	0	0	0	0	0	0	0	3784	5357	0	0	0	0	0	0	0	0	0	0	0	0	0	0	0	0
Sphingobium chinhatense	Bacteria	0	0	0	0	0	0	0	0	0	0	0	0	0	0	0	0	0	0	0	0	0	0	0	0	1032	1433	0	0	0	0	0	0	0	0	0	0	0	0	0	0	0	0
Sphingobium chlorophenolicum	Bacteria	0	0	0	0	0	0	0	0	0	0	0	0	0	0	0	0	0	0	0	0	0	0	0	0	1575	2001	0	0	0	0	0	0	0	0	0	0	0	0	0	0	0	0
Sphingobium cloacae	Bacteria	0	0	0	0	0	0	0	0	0	0	0	0	0	0	0	0	0	0	0	0	0	0	0	0	1949	2649	0	0	0	0	0	0	0	0	0	0	0	0	0	0	0	0
Sphingobium sp. YR768	Bacteria	0	0	0	0	0	0	0	0	0	0	0	0	0	0	0	0	0	0	0	0	0	0	0	0	4087	5380	0	0	0	0	0	0	0	0	0	0	0	0	0	0	0	0
Sphingobium xenophagum	Bacteria	0	0	0	0	0	0	0	0	0	0	0	0	0	0	0	0	0	0	0	0	0	0	0	0	1289	1853	0	0	0	0	0	0	0	0	0	0	0	0	0	0	0	0
Sphingobium yanoikuyae	Bacteria	0	0	0	0	0	0	0	0	0	0	0	0	0	0	0	0	0	0	0	0	0	0	0	0	2117	2803	0	0	0	0	0	0	0	0	0	0	0	0	0	0	0	0
Sphingomonas adhaesiva	Bacteria	0	0	0	0	0	0	0	0	0	0	0	0	0	0	0	0	0	0	0	0	0	0	0	0	3666	5021	0	0	0	0	0	0	0	0	0	0	0	0	0	0	0	0
Sphingomonas echinoides	Bacteria	0	0	0	0	0	0	0	0	0	0	0	0	0	0	0	0	0	0	0	0	0	0	0	0	0	838	0	0	0	0	0	0	0	0	0	0	0	0	0	0	0	0
Sphingomonas elodea	Bacteria	0	0	0	0	0	0	0	0	0	0	0	0	0	0	0	0	0	0	0	0	0	0	0	0	985	1395	0	0	0	0	0	0	0	0	0	0	0	0	0	0	0	0
Sphingomonas hengshuiensis	Bacteria	0	0	0	0	0	0	0	0	0	0	0	0	0	0	0	0	0	0	0	0	0	0	0	0	1059	1461	0	0	0	0	0	0	0	0	0	0	0	0	0	0	0	0
Sphingomonas melonis	Bacteria	0	0	0	0	0	0	0	0	0	0	0	0	0	0	0	0	0	0	0	0	0	0	0	0	115770	155052	0	0	0	0	0	0	0	0	0	0	0	0	0	0	0	0
Sphingomonas parapaucimobilis	Bacteria	0	0	0	0	0	0	0	0	0	0	0	0	0	0	0	0	0	0	0	0	0	0	0	0	4443	5980	0	0	0	0	0	0	0	0	0	0	0	0	0	0	0	0
Sphingomonas paucimobilis	Bacteria	0	0	0	0	0	0	0	0	0	0	0	0	0	0	0	0	0	0	0	0	0	0	0	0	7398	10119	0	0	0	0	0	0	0	0	1240	0	0	0	0	0	0	0
Sphingomonas sanguinis	Bacteria	0	0	0	0	0	0	0	0	0	0	0	0	0	0	0	0	0	0	0	0	0	0	0	0	667739	887346	0	0	0	0	0	0	0	0	0	0	0	0	0	0	0	0
Sphingomonas sanxanigenens	Bacteria	0	0	0	0	0	0	0	0	0	0	0	0	0	0	0	0	0	0	0	0	0	0	0	0	872	1117	0	0	0	0	0	0	0	0	0	0	0	0	0	0	0	0
Sphingomonas sp. Ag1	Bacteria	0	0	0	0	0	0	0	0	0	0	0	0	0	0	0	0	0	0	0	0	0	0	0	0	2783	3781	0	0	0	0	0	0	0	0	0	0	0	0	0	0	0	0
Sphingomonas sp. CCH10-B3	Bacteria	0	0	0	0	0	0	0	0	0	0	0	0	0	0	0	0	0	0	0	0	0	0	0	0	0	1549	0	0	0	0	0	0	0	0	0	0	0	0	0	0	0	0
Sphingomonas sp. CCH18-H6	Bacteria	0	0	0	0	0	0	0	0	0	0	0	0	0	0	0	0	0	0	0	0	0	0	0	0	5937	7764	0	0	0	0	0	0	0	0	0	0	0	0	0	0	0	0
Sphingomonas sp. CCH19-C6	Bacteria	0	0	0	0	0	0	0	0	0	0	0	0	0	0	0	0	0	0	0	0	0	0	0	0	1695	2283	0	0	0	0	0	0	0	0	0	0	0	0	0	0	0	0
Sphingomonas sp. CCH5-D11	Bacteria	0	0	0	0	0	0	0	0	0	0	0	0	0	0	0	0	0	0	0	0	0	0	0	0	875	1144	0	0	0	0	0	0	0	0	0	0	0	0	0	0	0	0
Sphingomonas sp. Leaf257	Bacteria	0	0	0	0	0	0	0	0	0	0	0	0	0	0	0	0	0	0	0	0	0	0	0	0	1988	2459	0	0	0	0	0	0	0	0	0	0	0	0	0	0	0	0
Sphingomonas sp. Leaf33	Bacteria	0	0	0	0	1529	1607	0	0	0	0	5305	5415	0	0	0	0	0	0	0	0	0	0	0	0	2959	3229	0	0	0	0	0	0	0	0	0	0	0	0	0	0	0	0
Sphingomonas sp. Leaf67	Bacteria	0	0	0	0	0	0	0	0	0	0	0	0	0	0	0	0	0	0	0	0	0	0	0	0	1774	2522	0	0	0	0	0	0	0	0	0	0	0	0	0	0	0	0
Sphingomonas sp. MM-1	Bacteria	0	0	0	0	0	0	0	0	0	0	0	0	0	0	0	0	0	0	0	0	0	0	0	0	0	927	0	0	0	0	0	0	0	0	0	0	0	0	0	0	0	0
Sphingomonas sp. OK281	Bacteria	0	0	0	0	0	0	0	0	0	0	0	0	0	0	0	0	0	0	0	0	0	0	0	0	1000	1363	0	0	0	0	0	0	0	0	0	0	0	0	0	0	0	0
Sphingomonas sp. OV641	Bacteria	0	0	0	0	0	0	0	0	0	0	0	0	0	0	0	0	0	0	0	0	0	0	0	0	6313	8481	0	0	0	0	0	0	0	0	0	0	0	0	0	0	0	0
Sphingomonas sp. S17	Bacteria	0	0	0	0	0	0	0	0	0	0	0	0	0	0	0	0	0	0	0	0	0	0	0	0	3476	4735	0	0	0	0	0	0	0	0	924	0	0	0	0	0	0	0
Sphingomonas sp. S6-262	Bacteria	0	0	0	0	0	0	0	0	0	0	0	0	0	0	0	0	0	0	0	0	0	0	0	0	3863	6557	0	0	0	0	0	0	0	0	0	0	0	0	0	0	0	0
Sphingomonas sp. TDK1	Bacteria	0	0	0	0	0	0	0	0	0	0	0	0	0	0	0	0	0	0	0	0	0	0	0	0	48970	65078	0	0	0	0	0	0	0	0	0	0	0	0	0	0	0	0
Sphingomonas taxi	Bacteria	0	0	0	0	0	0	0	0	0	0	0	0	0	0	0	0	0	0	0	0	0	0	0	0	8394	11488	0	0	0	0	0	0	0	0	0	0	0	0	0	0	0	0
Sphingomonas wittichii	Bacteria	0	0	0	0	0	0	0	0	0	0	0	0	0	0	0	0	0	0	0	0	0	0	0	0	1108	1601	0	0	0	0	0	0	0	0	0	0	0	0	0	0	0	0
Sphingomonas yabuuchiae	Bacteria	0	0	0	0	0	0	0	0	0	0	0	0	0	0	0	0	0	0	0	0	0	0	0	0	1587	2088	0	0	0	0	0	0	0	0	0	0	0	0	0	0	0	0
Staphylococcus aureus	Bacteria	1458	939	0	0	4164	0	463124	246026	0	0	1974	0	3266	0	0	0	29193	31798	11004	0	49065	61959	0	0	16300	7151	112747	135446	0	0	44842	40321	1596	3403	0	0	0	0	0	0	0	0
Staphylococcus capitis	Bacteria	0	0	0	0	0	0	0	0	0	0	0	0	0	0	0	0	880	0	0	0	0	0	0	0	0	0	0	0	0	0	3397	1605	0	0	0	0	0	0	0	0	0	0
Staphylococcus epidermidis	Bacteria	0	0	0	0	0	0	1357	1144	0	0	1031	0	3870	0	0	0	9303	8613	1028	0	0	0	0	0	973	0	0	0	0	0	51270	36569	0	0	0	0	0	0	0	0	0	0
Staphylococcus equorum	Bacteria	0	0	0	0	0	0	0	0	0	0	0	0	0	0	0	0	3018	3927	0	0	0	0	0	0	1205	0	0	0	0	0	4134	4641	0	0	0	0	0	0	0	0	0	0
Staphylococcus haemolyticus	Bacteria	0	0	0	0	0	0	0	0	0	0	0	0	0	0	0	0	26255	26486	0	0	0	0	0	0	0	0	0	0	0	0	0	0	0	0	0	0	0	0	0	0	0	0
Staphylococcus hominis	Bacteria	0	0	0	0	0	0	2493	1905	0	0	1117	0	0	0	0	0	4882	3054	0	0	0	0	0	0	1132	0	0	0	0	0	814	0	0	0	0	0	0	0	0	0	0	0
Staphylococcus phage phiIBB-SEP1	Bacteria	0	0	0	0	0	0	0	0	0	0	0	0	0	0	0	0	3700	4287	0	0	0	0	0	0	0	0	0	0	0	0	0	0	0	0	0	0	0	0	0	0	0	0
Staphylococcus phage phiIPLA-C1C	Bacteria	0	0	0	0	0	0	0	0	0	0	0	0	0	0	0	0	20718	23162	0	0	0	0	0	0	0	0	0	0	0	0	0	0	0	0	0	0	0	0	0	0	0	0
Staphylococcus saprophyticus	Bacteria	25342	13736	0	0	0	0	1399	1135	0	0	1068	1181	1062	0	0	0	277980	449184	1441	2169	0	0	0	0	116436	60572	0	0	0	0	673072	623584	28168	54853	0	0	0	0	2007	1487	0	0
Staphylococcus sciuri	Bacteria	0	0	0	0	1059	0	0	0	0	0	0	0	0	0	0	0	0	0	2028	0	0	0	0	0	0	0	0	0	0	0	0	0	0	0	0	0	0	0	0	0	0	0
Staphylococcus simulans	Bacteria	0	0	0	0	0	0	0	0	0	0	2639	0	0	0	0	0	0	0	0	0	0	0	0	0	0	0	0	0	0	0	0	0	0	0	0	0	0	0	0	0	0	0
Staphylococcus sp. LCT-H4	Bacteria	1047	0	0	0	0	0	0	0	0	0	0	0	0	0	0	0	10490	13317	0	0	0	0	0	0	4339	2418	0	0	0	0	0	0	0	0	0	0	0	0	0	0	0	0
Staphylococcus warneri	Bacteria	0	0	0	0	0	0	0	0	0	0	0	0	0	0	0	0	12286	14323	0	0	0	0	0	0	1047	0	0	0	0	0	0	0	0	0	0	0	0	0	0	0	0	0
Staphylococcus xylosus	Bacteria	0	0	0	0	0	0	0	0	0	0	0	0	0	0	0	0	1980	2790	0	0	0	0	0	0	897	0	0	0	0	0	3314	3151	0	0	0	0	0	0	0	0	0	0
Streptococcus agalactiae	Bacteria	0	0	0	0	0	0	0	0	0	0	0	0	0	0	0	0	0	0	0	0	1039	1118	0	0	0	0	0	0	0	0	0	0	0	0	0	0	0	0	0	0	0	0
Streptococcus cristatus	Bacteria	0	0	0	0	0	0	0	0	0	0	0	0	0	0	0	0	0	0	1336	0	0	0	0	0	0	0	0	0	0	0	0	0	0	0	0	0	0	0	0	0	0	0
Streptococcus equi	Bacteria	0	0	0	0	0	0	0	0	0	0	0	0	0	0	0	0	2452	4034	0	0	818	1219	0	0	1563	1033	0	0	0	0	5518	5615	0	0	0	0	0	0	0	0	0	0
Streptococcus intermedius	Bacteria	0	0	0	0	0	0	0	0	0	0	0	0	0	0	0	0	0	0	1685	0	0	0	0	0	0	0	0	0	0	0	0	0	0	0	0	0	0	0	0	0	0	0
Streptococcus mitis	Bacteria	0	0	0	0	0	0	0	0	0	0	0	0	0	0	0	0	0	0	901	0	0	0	0	0	0	0	0	0	0	0	0	0	0	0	0	0	0	0	0	0	0	0
Streptococcus mutans	Bacteria	0	0	0	0	0	0	0	0	0	0	0	0	865	0	0	0	0	0	2947	0	0	0	0	0	0	0	0	0	0	0	0	0	0	0	0	0	0	0	0	0	0	0
Streptococcus parasanguinis	Bacteria	0	0	0	0	0	0	0	0	0	0	0	0	0	0	0	0	0	0	1328	0	0	0	0	0	0	0	0	0	0	0	0	0	0	0	0	0	0	0	0	0	0	0
Streptococcus pneumoniae	Bacteria	0	0	0	0	18322	0	0	0	0	0	0	0	1472	0	0	0	3107	1980	39099	0	39138	38304	0	0	1089	0	3877	0	0	0	5836	3126	1094	0	0	0	1153	0	0	0	1335	0
Streptococcus salivarius	Bacteria	0	0	0	0	0	0	0	0	0	0	0	0	0	0	0	0	0	0	857	0	0	0	0	0	0	0	0	0	0	0	0	0	0	0	0	0	0	0	0	0	0	0
Streptococcus sanguinis	Bacteria	0	0	0	0	0	0	0	0	0	0	0	0	0	0	0	0	0	0	1581	0	0	0	0	0	0	0	0	0	0	0	0	0	0	0	0	0	0	0	0	0	0	0
Streptococcus sp. 263_SSPC	Bacteria	0	0	0	0	0	0	0	0	0	0	0	0	0	0	0	0	0	0	3303	0	0	0	0	0	0	0	0	0	0	0	0	0	0	0	0	0	0	0	0	0	0	0
Streptomyces purpurogeneiscleroticus	Bacteria	0	0	0	0	7884	10924	0	0	0	0	7205	8152	3768	3384	826	0	0	0	0	0	0	0	0	0	3977	4698	0	0	0	0	0	0	0	0	0	0	0	0	0	0	0	0
Tatumella morbirosei	Bacteria	0	0	0	0	0	0	0	0	0	0	0	0	0	0	0	0	0	0	0	0	0	0	0	0	0	0	0	0	1326	1273	0	0	0	0	0	0	1341	1309	1065	1136	1339	1356
Type-B symbiont of Plautia stali	Bacteria	0	0	0	0	0	0	0	0	0	0	0	0	0	0	0	0	0	0	0	0	0	0	0	0	0	0	0	0	5806	5654	0	0	0	0	0	0	5771	5911	4914	5040	5942	6077
Type-C symbiont of Plautia stali	Bacteria	0	0	0	0	0	0	0	0	0	0	0	0	0	0	0	0	0	0	0	0	0	0	0	0	0	0	0	0	0	0	0	0	0	0	24491	22778	0	0	0	0	0	0
Type-D symbiont of Plautia stali	Bacteria	0	0	0	0	0	0	0	0	0	0	0	0	0	0	0	0	0	0	0	0	0	0	0	0	0	0	0	0	4048	4205	0	0	0	0	0	0	4686	4603	3508	4044	4236	4234
Type-F symbiont of Plautia stali	Bacteria	0	0	0	0	0	0	0	0	0	0	0	0	0	0	0	0	0	0	0	0	0	0	0	0	0	0	0	0	5441	5559	0	0	0	0	1505	1607	5809	6249	4579	5371	5308	5803
uncultured alpha proteobacterium HF0070_14E07	Bacteria	0	0	0	0	0	0	0	0	0	0	0	0	0	0	0	0	0	0	0	0	0	0	0	0	0	940	0	0	0	0	0	0	0	0	0	0	0	0	0	0	0	0
uncultured bacterium	Bacteria	897	0	946	1243	0	0	0	0	0	0	0	0	0	0	0	0	0	0	0	0	0	0	0	0	0	0	0	0	0	0	0	0	2310	2262	0	0	0	0	0	0	0	0
Vibrio cholerae	Bacteria	0	0	0	0	0	0	0	0	1464	1248	0	0	0	0	0	0	0	0	0	0	0	0	1281	1309	0	0	0	0	0	0	0	0	0	0	0	0	0	0	0	0	0	0
Vibrio parahaemolyticus	Bacteria	0	0	0	0	0	0	0	0	0	0	0	0	0	0	0	0	0	0	0	0	0	0	0	0	0	0	0	0	0	0	0	0	0	0	4296	4141	0	0	0	0	0	0
Vibrio vulnificus	Bacteria	0	0	0	0	1650	0	0	0	0	0	0	0	0	0	0	0	0	0	2013	0	0	0	0	0	0	0	0	0	0	0	0	0	0	0	0	0	0	0	0	0	0	0
Yersinia enterocolitica	Bacteria	0	0	0	0	0	0	0	0	0	0	0	0	0	0	0	0	0	0	0	0	0	0	0	0	0	0	0	0	1238	1019	0	0	0	0	0	0	1482	1494	1079	1212	1164	1347
Yersinia frederiksenii	Bacteria	0	0	0	0	0	0	0	0	2229	2231	0	0	0	0	0	0	0	0	0	0	0	0	2092	2024	0	0	0	0	0	0	0	0	0	0	0	822	809	0	0	0	0	0
Yersinia pestis	Bacteria	0	0	0	0	0	0	0	0	0	0	0	0	0	0	0	0	0	0	0	0	0	0	0	0	0	0	0	0	0	0	0	0	0	0	0	0	0	0	1051	1070	0	0
Acidomyces richmondensis	Fungi	0	0	0	0	0	0	0	0	0	0	0	0	0	0	0	0	0	0	0	894	0	0	0	0	0	0	0	0	0	0	0	0	0	0	0	0	0	0	0	0	0	0
Alternaria alternata	Fungi	24518	13270	0	0	0	0	3256	1336	1607	1212	0	0	0	0	0	0	0	0	0	0	0	0	0	0	0	0	0	0	0	0	0	0	0	0	0	0	0	0	0	0	0	0
Aspergillus calidoustus	Fungi	0	0	0	0	0	0	2978	1580	0	0	1264	0	0	0	1156	1403	1480	904	0	0	0	0	0	0	0	0	0	0	0	0	5561	2305	0	0	0	0	0	0	0	0	0	0
Aspergillus cristatus	Fungi	0	0	0	0	0	0	0	0	0	0	0	0	0	0	0	848	0	0	0	0	0	0	0	0	0	0	0	0	0	0	0	0	0	0	0	0	0	0	0	0	0	0
Aspergillus fischeri	Fungi	1535	1146	0	0	0	0	1827	2256	0	0	1214	1532	950	0	1571	1476	0	0	1303	1487	0	0	0	0	0	0	0	0	0	0	0	0	0	0	0	0	0	0	0	0	0	0
Aspergillus kawachii	Fungi	8324	4964	0	0	0	0	0	0	0	0	0	0	0	0	0	0	0	0	0	0	0	0	0	0	0	0	0	0	0	0	0	0	0	0	0	0	0	0	0	0	0	0
Aspergillus lentulus	Fungi	2592	2011	0	0	0	972	2386	1895	0	0	2283	2758	1664	1112	1771	1973	965	1380	2416	2924	0	0	0	0	0	0	0	0	0	0	1268	1096	0	0	0	0	0	0	0	0	0	0
Aspergillus luchuensis	Fungi	2799	1672	0	0	0	0	0	0	0	0	0	0	0	0	0	0	0	0	0	0	0	0	0	0	0	0	0	0	985	0	932	0	0	0	0	0	0	0	0	0	0	0
Aspergillus nidulans	Fungi	0	0	0	0	0	0	5998	1772	0	0	1735	866	0	0	0	0	1972	0	0	0	0	0	0	0	0	0	909	0	0	0	8394	2823	0	0	0	0	0	0	0	0	0	0
Aspergillus niger	Fungi	106725	62208	0	0	0	0	1521	1458	0	0	1466	1455	939	0	1033	1428	0	0	1304	1528	0	0	0	0	0	0	0	0	19998	7522	8137	1764	0	0	5936	1057	5383	1053	0	0	918	0
Aspergillus oryzae	Fungi	809	0	0	0	0	0	843	1352	0	0	854	884	0	0	1099	1181	0	0	0	0	0	0	0	0	0	0	0	0	0	0	0	0	0	0	0	0	0	0	0	0	0	0
Aureobasidium namibiae	Fungi	0	0	0	0	0	0	0	0	0	0	0	0	0	0	0	0	0	0	0	1388	0	0	0	0	0	0	0	0	0	0	0	0	0	0	0	0	0	0	0	0	0	0
Batrachochytrium dendrobatidis	Fungi	0	0	0	0	0	0	0	0	0	0	0	0	0	0	0	0	0	0	0	914	0	0	0	0	0	0	0	0	0	0	0	0	0	0	0	0	0	0	0	0	0	0
Botryobasidium botryosum	Fungi	0	0	0	0	0	0	0	0	0	0	0	0	0	0	0	0	0	0	0	1266	0	0	0	0	0	0	0	0	0	0	0	0	0	0	0	0	0	0	0	0	0	0
Cordyceps brongniartii	Fungi	0	0	0	0	0	0	0	0	0	0	0	0	0	0	1084	1610	0	0	0	0	0	0	0	0	0	0	0	0	0	0	0	0	0	0	0	0	0	0	0	0	0	0
Cryptococcus depauperatus	Fungi	0	0	0	0	0	0	0	0	0	0	929	1000	0	0	0	0	0	0	0	0	0	0	0	0	0	0	0	0	0	0	0	0	0	0	0	0	0	0	0	0	0	0
Cryptococcus neoformans	Fungi	0	0	0	0	0	0	0	0	0	0	937	945	0	0	0	0	0	0	0	0	0	0	0	0	0	0	0	0	0	0	0	0	0	0	0	0	0	0	0	0	0	0
Cutaneotrichosporon oleaginosus	Fungi	0	0	0	0	0	0	0	0	0	0	1998	2199	0	0	0	0	0	0	0	0	0	0	0	0	0	0	0	0	0	0	0	0	0	0	0	0	0	0	0	0	0	0
Cyberlindnera jadinii	Fungi	0	0	0	0	0	0	0	0	0	0	0	0	987	0	0	0	0	0	0	0	0	0	0	0	0	0	0	0	0	0	0	0	0	0	0	0	0	0	0	0	0	0
Exophiala dermatitidis	Fungi	0	0	0	0	0	0	889	837	0	0	0	0	0	0	0	0	0	0	0	0	0	0	0	0	0	0	0	0	0	0	1164	0	0	0	0	0	0	0	0	0	0	0
Fibulorhizoctonia sp. CBS 109695	Fungi	0	1172	0	0	0	0	0	0	0	0	874	0	0	0	0	0	0	0	1231	1233	0	0	0	0	0	0	0	0	0	0	0	0	0	0	0	0	0	0	0	0	0	0
Fusarium oxysporum	Fungi	0	0	0	0	0	0	0	0	0	0	0	0	0	0	0	0	0	0	0	0	0	0	0	0	0	0	0	0	0	0	0	0	0	0	4833	2641	0	0	0	0	0	0
Kwoniella bestiolae	Fungi	0	0	0	0	0	0	0	0	0	0	991	1042	0	0	0	0	0	0	0	0	0	0	0	0	0	0	0	0	0	0	0	0	0	0	0	0	0	0	0	0	0	0
Kwoniella dejecticola	Fungi	0	0	0	0	0	0	0	0	0	0	1072	1083	0	0	0	0	0	0	0	0	0	0	0	0	0	0	0	0	0	0	0	0	0	0	0	0	0	0	0	0	0	0
Kwoniella heveanensis	Fungi	0	0	0	0	0	0	0	0	0	0	4013	4230	0	0	0	0	0	0	0	0	0	0	0	0	0	0	0	0	0	0	0	0	0	0	0	0	0	0	0	0	0	0
Kwoniella mangrovensis	Fungi	0	0	0	0	0	0	0	0	0	0	943	1029	0	0	0	0	0	0	0	0	0	0	0	0	0	0	0	0	0	0	0	0	0	0	0	0	0	0	0	0	0	0
Kwoniella pini	Fungi	0	0	0	0	0	0	0	0	0	0	0	881	0	0	0	0	0	0	0	0	0	0	0	0	0	0	0	0	0	0	0	0	0	0	0	0	0	0	0	0	0	0
Malassezia globosa	Fungi	0	0	0	0	1998	0	0	0	0	0	0	0	1757	0	0	0	0	0	2366	0	0	0	0	0	0	0	0	0	0	0	0	1035	0	0	0	0	0	0	0	0	0	0
Melampsora larici-populina	Fungi	2036	2811	0	0	0	0	0	929	0	0	3031	3207	1647	5668	1332	1219	0	0	4675	5518	0	0	0	0	0	0	0	0	0	0	1003	1681	0	0	0	0	0	0	0	0	0	0
Microbotryum cf. violaceum BFL-2013	Fungi	0	0	0	0	0	0	0	0	0	0	0	0	0	0	0	0	0	0	0	829	0	0	0	0	0	0	0	0	0	0	0	0	0	0	0	0	0	0	0	0	0	0
Mixia osmundae	Fungi	0	0	0	0	0	0	0	0	0	0	875	0	0	833	0	0	0	0	0	0	0	0	0	0	0	0	0	0	0	0	0	0	0	0	0	0	0	0	0	0	0	0
Mucor ambiguus	Fungi	0	0	0	0	0	0	0	0	0	0	0	0	0	0	0	0	973	0	0	0	0	0	0	0	0	0	2330	2175	0	0	0	0	0	0	0	0	0	0	0	0	0	0
Penicillium arizonense	Fungi	3925	3261	0	0	954	1732	8969	8941	0	0	6425	4788	2493	1348	10412	14674	3654	6238	4930	6093	0	0	0	0	0	0	0	0	0	0	3395	3065	0	0	0	0	0	0	0	0	0	0
Penicillium brasilianum	Fungi	1876	1485	0	0	0	0	5595	4729	0	0	6010	4342	1632	960	1970	2599	0	1201	3001	3908	0	0	0	0	0	0	0	0	0	0	3884	2867	0	0	0	0	0	0	0	0	0	0
Penicillium camemberti	Fungi	13708	11035	0	0	3006	5609	29336	30938	1351	1891	17770	12689	7639	4564	27579	38793	9200	15418	14570	19577	1623	2066	0	0	0	0	21878	11208	0	0	10211	9124	4214	3341	0	0	1323	867	0	0	0	0
Penicillium chrysogenum	Fungi	54452	46969	0	0	12357	22685	136708	148430	7027	9460	80180	64782	39077	23768	95601	119321	30368	47930	50941	65566	7760	9910	0	0	0	0	2713	1507	0	0	22369	25776	1544	2119	0	0	0	0	0	0	0	0
Penicillium digitatum	Fungi	21582	15336	0	0	0	1168	89852	74098	1061	1488	14247	10895	11100	4100	5023	6731	1582	2671	2880	3860	0	0	0	0	0	0	0	0	0	0	1490	1507	0	0	0	0	0	0	0	0	0	0
Penicillium expansum	Fungi	4889	3914	0	0	1010	1928	11850	12264	0	0	6662	5010	3448	1936	8925	11986	2898	4996	4586	6049	0	917	0	0	0	0	934	0	0	0	2070	2686	0	0	0	0	0	0	0	0	0	0
Penicillium freii	Fungi	6891	5684	0	0	1662	3084	12659	13928	0	1077	8636	6842	4691	2827	11534	15117	4091	6723	6325	8231	863	1139	0	0	0	0	2037	1092	0	0	3874	4161	0	0	0	0	0	0	0	0	0	0
Penicillium griseofulvum	Fungi	3036	2468	0	0	0	1390	6851	7110	0	0	4240	3141	1986	1247	6967	9106	2408	4020	3134	3973	0	0	0	0	0	0	0	0	0	0	1630	1707	0	0	0	0	0	0	0	0	0	0
Penicillium italicum	Fungi	5796	4595	0	0	1234	2371	12194	12609	0	0	6880	5306	3470	2038	12948	16275	4341	7248	6496	8374	0	879	0	0	0	0	0	0	0	0	2382	2900	0	0	0	0	0	0	0	0	0	0
Penicillium nordicum	Fungi	15398	13177	0	0	3749	6330	26833	28547	1700	2292	17989	15728	10400	6313	22740	30070	8290	13490	16405	20672	1903	2494	0	0	0	0	2527	1427	0	0	7550	7966	0	878	0	0	0	0	0	0	0	0
Penicillium oxalicum	Fungi	0	0	0	0	0	0	0	0	0	0	844	0	0	0	0	0	0	0	0	0	0	0	0	0	0	0	0	0	0	0	0	0	0	0	0	0	0	0	0	0	0	0
Penicillium roqueforti	Fungi	13791	10520	0	0	2503	4307	27648	30080	1223	1694	16603	12749	6849	3751	20679	28259	6808	11130	16307	21707	1455	1792	0	0	0	0	1210	0	0	0	4629	4674	0	0	0	0	0	0	0	0	0	0
Penicillium rubens	Fungi	433863	380756	991	4341	101039	185166	1085584	1196209	55655	78122	643487	532621	313125	192495	758334	973964	233998	384342	408525	529688	61152	80049	0	0	1761	3399	20460	11834	0	0	186010	212282	12923	17693	0	0	0	0	0	0	1461	1513
Piloderma croceum	Fungi	0	0	0	0	0	0	0	0	0	0	0	0	0	1344	0	0	0	0	825	1589	0	0	0	0	0	0	0	0	0	0	0	0	0	0	0	0	0	0	0	0	0	0
Pseudogymnoascus destructans	Fungi	1264	0	0	0	0	0	0	0	0	0	0	0	1269	1182	0	0	0	0	1231	2525	0	0	0	0	0	0	0	0	0	0	0	0	0	0	0	0	0	0	0	0	0	0
Puccinia striiformis	Fungi	0	0	0	0	0	0	0	0	954	0	941	0	0	0	0	0	0	0	0	0	0	0	0	0	0	0	0	0	0	0	0	0	0	0	0	0	0	0	0	0	0	0
Pyrenophora teres	Fungi	1062	0	0	0	0	0	0	0	0	0	0	0	0	0	0	0	0	0	0	0	0	0	0	0	0	0	0	0	0	0	0	0	0	0	0	0	0	0	0	0	0	0
Rasamsonia emersonii	Fungi	1191	0	0	0	0	0	0	0	0	0	897	822	0	0	0	0	0	0	0	0	0	0	0	0	0	0	0	0	0	0	0	0	0	0	0	0	0	0	0	0	0	0
Rhodotorula graminis	Fungi	8161	7878	0	0	0	1371	1037	1340	1290	2319	6718	7593	6827	15359	2341	2516	1634	1000	12207	17842	0	0	0	0	0	0	0	0	0	0	4462	6524	0	0	0	0	0	0	0	0	0	0
Rhodotorula sp. JG-1b	Fungi	1147815	1369399	0	7613	25378	103072	81765	104574	97933	168354	537741	625952	1792316	3164035	194879	187062	116807	77458	1940069	3260279	4667	48087	1405	2212	1697	3044	19345	37017	15355	7144	257535	400490	0	0	0	0	0	0	0	0	0	0
Rhodotorula taiwanensis	Fungi	20869	15418	0	0	0	1999	1415	1920	2738	3921	9901	6589	18522	8919	3855	2095	4124	1989	25881	31395	0	855	0	0	0	0	0	0	1307	0	7814	6186	0	0	0	0	0	0	0	0	0	0
Rhodotorula toruloides	Fungi	26328	31050	0	0	0	2794	1419	1873	2376	3789	11066	12250	38815	63404	4216	3927	2206	1385	45858	76072	0	0	0	0	0	0	0	0	0	0	6666	9998	0	0	0	0	0	0	0	0	0	0
Saitoella complicata	Fungi	1646	1088	0	0	0	0	1352	1730	0	0	2030	1364	1636	1208	1530	1397	0	0	1830	2065	0	0	0	0	0	0	0	0	0	0	885	889	0	0	0	0	0	0	0	0	0	0
Serpula lacrymans	Fungi	0	0	0	0	0	0	0	0	0	0	0	0	0	0	0	0	0	0	0	1109	0	0	0	0	0	0	0	0	0	0	0	0	0	0	0	0	0	0	0	0	0	0
Sordaria macrospora	Fungi	0	0	0	0	0	0	0	0	0	0	0	0	0	0	0	0	0	0	0	0	0	0	0	0	955	1319	0	0	0	0	0	0	0	0	0	0	0	0	0	0	0	0
Sporidiobolus salmonicolor	Fungi	2179	2516	0	0	0	0	0	0	0	0	1016	1179	3465	5728	0	0	0	0	3525	6229	0	0	0	0	0	0	0	0	0	0	0	823	0	0	0	0	0	0	0	0	0	0
Stemphylium lycopersici	Fungi	2948	1517	0	0	0	0	0	0	0	0	0	0	0	0	0	0	0	0	0	0	0	0	0	0	0	0	0	0	0	0	0	0	0	0	0	0	0	0	0	0	0	0
Talaromyces marneffei	Fungi	848	0	0	0	0	0	0	882	0	0	0	0	0	0	0	0	0	0	0	0	0	0	0	0	0	0	0	0	0	0	0	0	0	0	0	0	0	0	0	0	0	0
Talaromyces stipitatus	Fungi	0	0	0	0	0	0	0	0	0	0	0	0	0	0	0	844	0	0	0	0	0	0	0	0	0	0	0	0	0	0	0	0	0	0	0	0	0	0	0	0	0	0
Tremella mesenterica	Fungi	0	0	0	0	0	0	0	0	0	0	5510	5803	0	0	0	0	0	0	0	0	0	0	0	0	0	0	0	0	0	0	0	0	0	0	0	0	0	0	0	0	0	0
Trichosporon asahii	Fungi	0	0	0	0	0	0	0	0	0	0	2086	2170	0	0	0	0	0	0	0	0	0	0	0	0	0	0	0	0	0	0	0	0	0	0	0	0	0	0	0	0	0	0
Zymoseptoria tritici	Fungi	0	0	0	0	0	0	0	0	0	0	0	0	0	0	0	0	0	849	956	1102	0	0	0	0	0	0	0	0	0	0	0	0	0	0	0	0	0	0	0	0	0	0
