# Supplementary material for: Succession and persistence of microbial communities and antimicrobial resistance genes associated with International Space Station environmental surfaces
Source: Microbiome. 2018 Nov 13;6:204. doi: 10.1186/s40168-018-0585-2 (PMC6234677; doi:10.1186/s40168-018-0585-2)
Supplement: Supplementary file 4 — Table S4. Virulence factors identified from the metagenomic sequences from all flight locations. (XLSX 27 kb) [file 40168_2018_585_MOESM4_ESM.xlsx]

## Sheet: Sheet1
Table S4. virulence factors identified from the metagenomic sequences from all flight locations
Virulence factors	F1-1	F1-1P	F1-2	F1-2P	F1-3	F1-3P	F1-4	F1-4P	F1-5	F1-5P	F1-7	F1-7P	F1-8	F1-8P	F2-1	F2-1P	F2-2	F2-2P	F2-3	F2-3P	F2-4	F2-4P	F2-5	F2-5P	F2-7	F2-7P	F2-8	F2-8P	F3-1	F3-1P	F3-2	F3-2P	F3-3	F3-3P	F3-4	F3-4P	F3-5	F3-5P	F3-7	F3-7P	F3-8	F3-8P
Adaptation to d-cysteine	0	0	0	0	595	822	14	11	1	3	24	13	50	47	0	0	0	0	2	0	0	1	0	0	0	0	1	6	0	0	0	0	0	1	0	0	0	1	0	1	0	1
Aminoglycoside adenylyltransferases	1	0	0	1	3	0	626	241	0	0	16	6	1	0	76	282	185	229	5	1	1516	1573	0	2	6	4	0	0	0	0	23	19	2	0	0	0	0	0	0	0	0	0
Arsenic resistance	1553	1782	1605	1932	9840	9912	1365	1046	24364	22081	4895	5347	2526	1811	3559	2388	5259	7096	349	138	10727	10699	22745	19970	10643	10911	1355	1371	5778	5732	6431	5356	3737	3781	2034	2094	6042	5851	7837	7430	6014	5821
beta-Fimbriae	0	0	0	0	0	0	0	0	0	0	0	0	0	0	0	0	0	0	0	0	0	0	0	0	0	0	0	0	1	0	0	0	1	0	667	674	2	1	0	0	1	0
Beta-lactamase	0	0	0	1	4	0	0	0	0	0	4	1	3	0	0	0	41	83	5	0	0	0	1	1	0	0	1	0	0	0	13	2	0	0	0	0	0	0	0	0	1	0
BlaR1 Family Regulatory Sensor-transducer Disambiguation	3435	3568	2539	2701	8528	7932	2805	2011	12450	11356	8371	8279	5643	3596	4014	3144	12914	16646	1730	96	18103	17232	13495	10855	13776	11987	3938	4537	8549	8280	25504	25366	6630	7404	3886	3922	9106	8888	8215	8243	8552	8660
Cadmium resistance	120	45	2	4	59	19	382	282	1	1	206	79	100	17	16	40	1312	1141	306	18	4093	3799	14	4	534	349	145	195	2	0	495	520	25	46	1	1	4	0	1	1	2	2
Cobalt-zinc-cadmium resistance	6106	7014	3136	4587	71051	78475	3106	3101	25366	25119	33961	38476	22584	19951	6245	8418	4492	5223	814	66	19905	19715	27563	23854	70439	93083	4583	5354	31219	31991	3871	3438	15470	14290	4959	4678	33512	33321	26977	28981	32000	32224
Copper homeostasis	5390	5887	3172	3983	15472	15427	2136	1556	26186	24782	11302	11803	8579	6031	5951	5392	10672	14899	1928	107	15974	15465	28541	23799	31848	35897	1199	1195	32745	32438	23899	23849	13024	12682	7711	7814	35802	35840	29772	31738	33105	33546
Copper homeostasis: copper tolerance	4127	4564	6042	6496	1308	1504	534	318	5165	5036	584	562	1185	572	193	349	4197	3014	560	10	4056	4054	5579	5910	2325	2234	5340	6307	8112	8669	2127	2453	10707	10514	7541	7834	7999	8192	8522	8427	8335	8535
Erythromycin resistance	0	0	0	0	0	0	0	0	0	0	0	0	1	0	0	0	54	36	1	0	0	0	0	0	12	11	0	0	0	0	4	10	0	0	0	0	0	0	0	0	1	0
Fosfomycin resistance	244	236	519	496	2	1	32	34	0	0	2	0	2	0	1	0	605	745	2	1	613	595	26	7	215	100	253	310	3	7	222	145	345	343	0	0	0	2	116	73	3	2
Heat shock protein Hsp22.5 involved in pathogenesis of Mycobacterium tuberculosis	1863	1966	3167	3415	5094	6026	1072	676	2738	2637	1436	1508	2301	1312	1146	962	5441	5442	736	21	8582	8015	3134	2943	4908	3942	5102	4987	3235	3118	6592	6696	4286	4597	3935	3985	2920	2871	3456	3126	3065	2972
Legionella pneumophila Potential Resistome	17755	19835	39030	39191	31197	33048	7605	4874	27733	26798	14366	15553	17368	11217	15234	9373	24266	30787	7393	232	31310	31511	29103	31456	33277	32834	14245	14077	43531	45897	48946	48591	52315	48796	48646	49190	41167	41771	48266	47532	43803	44380
Lysozyme inhibitors	383	425	462	513	0	2	0	0	456	440	0	0	0	0	1	0	0	0	0	0	0	0	447	534	0	0	0	0	404	363	0	0	1135	1213	560	589	362	356	586	530	371	363
Mammalian cell entry genes (MCE) in Streptomyces	0	0	0	0	0	0	1	0	0	0	0	0	0	0	0	0	0	0	0	0	0	0	0	0	0	0	0	0	0	0	0	1	0	0	0	0	0	0	0	0	0	0
Mercuric reductase	90	58	3	2	2390	3074	266	231	4966	4288	1803	1971	286	192	1973	344	124	160	582	127	66	135	4017	4031	2555	3172	48	43	173	146	130	98	5	1	109	99	125	119	92	105	137	134
Mercury resistance operon	72	45	0	0	2378	3427	296	264	12067	10658	1730	1927	268	169	1883	480	71	73	239	76	121	188	9985	9808	4062	5264	44	49	70	96	139	108	3	0	0	1	1	0	98	92	14	16
Methicillin resistance in Staphylococci	3385	2888	4931	5157	3486	3272	7494	4645	3356	3235	2288	1495	3165	979	1179	1351	24578	32592	2582	83	19905	18722	3682	3882	13825	6863	3893	4740	4672	4729	37689	34371	7085	8020	4269	4324	4560	4495	4983	4547	4607	4505
MexE-MexF-OprN Multidrug Efflux System	0	0	0	0	0	1	0	0	0	0	0	2	0	0	0	0	0	1	2	0	0	0	0	0	0	0	0	0	0	0	0	1	0	1	2	0	1	2	0	1	1	0
Monika MRSA	3385	2888	4931	5157	3486	3272	7494	4645	3356	3235	2288	1495	3165	979	1179	1351	24578	32592	2582	83	19905	18722	3682	3882	13825	6863	3893	4740	4672	4729	37689	34371	7085	8020	4269	4324	4560	4495	4983	4547	4607	4505
Multidrug efflux pump in Campylobacter jejuni (CmeABC operon)	9192	10716	15633	16228	14429	15347	344	435	7923	7665	5897	6847	4906	4360	2410	4533	16	3	932	10	119	265	7814	8640	8594	11695	949	967	17689	18370	76	90	27294	24645	19728	19553	16687	16866	21364	20504	17632	17902
Multidrug Resistance Efflux Pumps	18331	21409	31865	33175	32488	33829	1831	1522	16928	16493	14171	16396	13494	12129	5713	11038	8540	8358	2238	39	16684	16207	17911	18982	20767	25648	12698	12406	31791	32405	9209	8194	52269	49155	36375	36355	30150	30409	38618	36843	31452	32164
Multidrug Resistance, 2-protein version Found in Gram-positive bacteria	199	116	19	11	21	0	1126	665	0	0	163	40	96	11	15	30	4420	5625	36	1	5328	5057	234	88	2614	766	2174	2057	3	2	6875	5885	279	522	1	2	0	1	19	17	10	4
Multidrug Resistance, Tripartite Systems Found in Gram Negative Bacteria	5045	5776	4846	5644	5631	8014	132	192	5550	5324	423	452	753	738	372	837	4	0	526	1	12	23	5423	6036	6568	8999	106	121	10825	10897	84	68	20125	18511	10247	10349	10606	10986	10693	10758	11289	11285
Mycobacterial MmpL11 membrane protein cluster	0	0	0	0	0	0	0	0	0	0	0	0	0	0	1	0	0	0	0	2	0	0	0	0	0	0	0	0	0	0	0	2	0	0	0	0	0	0	0	0	0	0
Mycobacterial MmpL2 membrane protein cluster	2492	2806	4359	4494	1417	1185	368	252	4071	3867	1226	1235	617	366	3393	1924	1343	1791	703	148	72	124	3951	4349	1815	2228	97	109	3654	3513	2525	2278	5840	6112	2723	2851	3449	3611	3541	3381	3588	3573
Mycobacterial MmpL3 membrane protein cluster	0	0	0	0	0	0	0	0	0	0	0	0	0	0	1	0	0	0	0	0	0	0	0	0	0	0	0	0	0	0	0	3	0	0	0	0	0	0	0	0	0	0
Mycobacterial MmpL6 membrane protein cluster	5471	5909	14529	13830	4433	4399	1426	984	6224	6358	2565	2773	4562	2575	5723	2678	5647	6459	2236	426	6046	5943	6589	6886	8469	9197	4071	4440	9958	9500	11775	12393	14374	13564	9318	9192	10005	10015	10543	10109	9401	9324
Mycobacterial MmpL7 membrane protein cluster	0	0	0	0	0	0	0	0	0	0	0	0	0	0	0	0	5	1	0	0	0	0	2	0	0	0	16	12	0	0	0	0	0	0	0	0	0	0	0	0	0	0
Mycobacterial virulence operon MCE involved in cell invasion	0	0	0	0	0	0	1	0	0	0	0	0	0	0	0	0	0	0	0	0	0	0	0	0	0	0	0	0	0	0	0	1	0	0	0	0	0	0	0	0	0	0
Mycobacterium virulence operon involved in an unknown function with a Jag Protein and YidC and YidD	1343	1463	4208	3925	2385	2983	164	122	3344	3298	1043	1209	1629	990	1282	735	955	660	873	12	2294	2307	3494	3861	1934	2086	1787	1849	5077	5276	590	927	5043	4200	5907	5799	5262	5164	4831	5165	5171	5068
Mycobacterium virulence operon involved in an unknown function with Superoxide dismutase	12	1	2	1	7	1	0	0	1	0	3	0	159	4	73	4	8	1	24	4	0	1	2	0	1	0	5	0	5	0	112	292	6	1	0	0	0	0	11	0	8	1
Mycobacterium virulence operon involved in DNA transcription	6902	7592	19539	19048	12500	12982	4223	2582	15171	14956	6418	6920	8587	4865	9489	3547	15530	20675	5268	95	20286	20976	16392	17520	19353	17485	6483	6550	24648	26609	36832	35373	23328	21414	23539	24101	23568	23728	24726	25322	24774	25121
Mycobacterium virulence operon involved in fatty acids biosynthesis	11	1	3	1	450	550	17	10	11	4	185	222	287	105	55	21	52	39	35	5	3	14	0	0	705	219	86	80	0	0	96	146	8	3	0	0	1	0	13	0	3	1
Mycobacterium virulence operon involved in lipid degradation	235	247	691	672	0	0	0	0	490	524	0	0	3	0	48	142	0	0	65	0	0	0	550	588	0	0	0	0	455	542	1	4	624	584	490	492	443	418	403	446	467	465
Mycobacterium virulence operon involved in protein synthesis (LSU ribosomal proteins)	720	669	1365	1491	1522	1880	372	200	1030	1154	811	841	1075	565	1005	338	1604	1384	514	7	1457	1407	1326	1244	1954	2003	1759	2188	2074	2164	2846	2517	1828	2062	1566	1538	2066	2216	2088	1981	2081	2068
Mycobacterium virulence operon involved in protein synthesis (SSU ribosomal proteins)	4948	5328	12266	12093	7556	8452	2403	1479	13081	12818	3836	4145	5730	3210	5947	2217	10183	11698	3465	284	11652	12071	14375	15679	10645	9027	7646	8009	19373	19905	22871	21329	15624	14953	19009	19205	18611	18851	18551	19786	18896	19212
Mycobacterium virulence operon involved with a dormancy regulon	609	546	1528	1420	79	34	415	184	597	555	152	101	336	150	205	340	1304	1887	158	12	407	383	566	631	462	290	76	70	1271	1301	4225	4272	1812	1929	1015	1058	1190	1131	1258	1163	1327	1342
Mycobacterium virulence operon involved with a mostly uncharacterized dormancy regulon	459	537	344	439	579	552	25	32	576	545	254	259	458	201	321	325	14	21	52	26	5	12	535	587	143	169	39	36	310	358	109	341	898	1081	802	906	317	337	728	635	327	321
Mycobacterium virulence operon possibly involved in quinolinate biosynthesis	1776	2195	6441	6175	2222	2182	63	92	4293	4179	1004	1176	1264	1161	572	1107	2651	808	672	76	6456	6022	4933	4919	5244	5128	6403	5849	4376	4338	39	58	5164	4725	4399	4504	4203	4411	4230	4022	4321	4354
Polymyxin Synthetase Gene Cluster in Bacillus	0	0	0	0	0	0	0	0	0	0	0	0	0	0	0	1	0	0	0	0	854	887	0	0	0	0	0	1	0	0	0	0	0	0	0	0	0	0	0	0	0	0
Resistance to chromium compounds	620	694	34	209	3493	3547	61	74	10	7	1405	1736	392	310	284	718	2	1	0	0	1854	1773	2	4	1681	2475	51	63	31	27	1	2	1412	1581	15	0	2	2	9	3	3	5
Resistance to fluoroquinolones	6593	7119	14846	14684	11415	12283	4218	2455	12634	12207	5829	6119	8308	4565	8205	3758	14464	19259	4282	85	19506	19067	13098	14422	15509	12510	6697	6738	16955	17941	28244	28548	17585	17294	15801	16192	16115	16290	17584	17001	17641	17620
Resistance to Vancomycin	2	1	6	6	16	1	0	0	0	0	4	0	40	1	215	23	404	177	50	0	5123	4969	85	37	3	1	746	920	0	0	13	13	3	0	0	0	0	0	2	0	2	0
sigma-Fimbriae	0	0	1444	1167	0	1	0	0	478	509	0	0	4	0	318	901	0	0	4	0	0	0	473	514	0	0	0	0	1714	1762	2	7	1	1	1133	1241	1583	1534	1494	1404	1747	1802
Small multidrug resistance strays	17	10	5	2	1	0	19	26	0	0	22	4	8	0	1	1	433	400	5	0	1315	1188	50	23	185	53	397	432	1	1	635	487	13	35	0	1	0	0	1	1	1	0
Streptococcus agalactiae virulome	802	910	892	1040	1448	1744	1257	719	674	659	141	35	631	354	361	416	2440	3393	458	16	6259	5941	762	790	2526	689	1350	1333	932	1073	5333	5196	2157	2243	659	657	906	952	1134	1044	1063	1033
Streptococcus pneumoniae Vancomycin Tolerance Locus	35	1	2	3	19	2	8	3	2	0	19	0	48	1	7	5	34	65	441	13	7	1	4	0	7	2	8	0	0	0	12	0	4	0	0	0	0	0	2	0	0	0
Streptothricin resistance	0	0	3	10	1	0	0	0	0	0	1	1	1	0	0	0	349	106	24	0	825	832	62	30	188	28	740	854	0	0	2	1	0	0	0	0	0	0	1	0	1	0
Teicoplanin-resistance in Staphylococcus	101	63	0	1	14	0	599	347	0	1	81	16	24	1	8	12	1683	2266	17	3	57	89	6	3	573	289	100	116	5	2	2836	2870	134	225	2	0	2	1	5	8	2	2
The mdtABCD multidrug resistance cluster	3907	4331	7906	7628	9	3	0	1	5289	5094	0	5	5	0	7	0	0	0	4	0	0	0	5226	5952	0	0	2	1	7129	7406	40	50	10616	10157	5763	6137	6919	6974	7993	7799	7485	7462
Type 4 secretion and conjugative transfer	123	1	8	3	164	122	26	3	3989	3824	9	13	3846	3400	11	10	6	5	333	16	4	5	3545	3350	25060	33654	49	47	1290	1135	58	15	10	1	612	368	123	135	385	375	255	387
Zinc resistance	663	881	54	261	1085	1186	17	32	123	104	340	391	125	124	29	26	5	15	5	0	4	11	76	77	232	306	7	4	75	72	2	1	1924	1807	1	1	4	5	310	263	7	9
Adhesins in Staphylococcus	513	270	6	16	184	70	9813	5604	6	1	801	278	736	23	91	234	11252	14291	305	26	1196	1594	52	20	4682	2128	2882	3302	14	1	21400	18060	518	860	170	182	9	6	45	24	30	14
Adhesion of Campylobacter	139	62	1	5	7	0	596	346	1	0	102	21	46	1	16	13	1603	2250	160	3	2349	2116	10	5	635	271	128	174	4	0	2488	2020	89	186	2	0	2	0	9	2	4	1
Bacitracin Stress Response	248	124	17	18	39	11	2093	1296	0	0	313	73	197	2	42	76	6201	7186	98	4	35175	34081	223	98	6413	1148	2525	2767	4	2	5941	4781	282	366	1	2	3	2	21	10	8	6
Bacterial cyanide production and tolerance mechanisms	5469	5884	11354	11493	11517	15483	449	463	4625	4553	1398	1571	6162	5230	1034	1052	217	104	654	26	3234	3041	4568	5224	1534	1466	679	702	6474	6473	85	54	14433	14399	7682	7945	6254	6505	7946	7635	6316	6449
Bacteriocin-like peptides Blp	2	0	0	0	3	0	4	1	0	0	0	0	4	0	2	1	0	1	58	0	3	0	3	0	0	0	1	0	0	0	0	0	1	0	0	0	0	0	0	0	0	0
C jejuni colonization of chick caeca	5898	6348	16815	16012	23764	25883	1558	1162	20850	20429	10315	11481	9904	8416	3645	2284	3859	3605	1553	57	16725	16011	21091	22972	17016	14479	5312	6375	18751	19734	6055	5704	14405	14082	16159	16636	19196	19183	19320	19078	19405	19573
Colicin V and Bacteriocin Production Cluster	3318	3586	8361	8041	6295	6795	1984	1261	6132	5935	2737	3023	4475	2489	3536	2082	8394	9546	2816	128	10779	10633	6629	6938	8796	7529	6001	5767	7382	7613	13665	13264	7983	7941	8106	8278	7002	7135	7530	7354	7363	7514
Cytolysin and Lipase operon in Vibrio	0	0	0	0	0	0	0	0	0	0	0	0	0	0	0	0	0	0	0	0	0	0	0	0	0	0	0	0	0	0	0	0	0	0	0	0	0	0	0	0	1	0
Diphtheria toxin	56	54	0	0	1	8	22	16	5	9	32	27	66	117	14	16	6	4	79	109	1	3	1	0	0	0	2	3	2	0	21	23	0	1	0	1	0	0	0	0	0	0
Gram-Positive Extracellular Nucleases	0	0	0	0	0	0	0	0	0	0	1	0	0	0	0	0	0	0	0	0	0	0	0	0	0	0	0	0	0	0	0	0	0	0	0	0	0	0	0	0	0	0
Legionella pneumophila Virulome	4274	4739	17802	16832	13867	14350	1303	915	23649	23159	6696	7042	6956	5496	2704	2268	6368	6542	2008	67	25191	23383	23816	26343	14063	13547	6870	7668	21796	21948	8664	8632	12758	12067	19174	19202	21054	21620	21331	21909	21419	21378
Listeria surface proteins: Internalin-like proteins	5	1	1	0	1	0	2	1	1	1	2	0	7	0	10	28	46	78	83	0	45334	42067	1	0	0	1	2	0	0	0	0	1	0	0	1	0	1	0	0	0	1	0
Mediator of hyperadherence YidE in Enterobacteria and its conserved region	1649	1915	2920	3021	2	4	0	0	586	532	0	0	1	0	0	0	0	0	2	0	0	0	577	634	0	0	0	0	1137	1134	4	5	5190	4847	1478	1587	1075	1046	1717	1548	1069	1059
MLST	6377	6901	11658	11823	5326	5553	2565	1453	9173	9154	2583	2738	4445	2538	5598	3804	8369	10296	2521	338	9134	8741	9986	10454	9653	9010	5203	5241	11791	11954	17424	16641	12227	12002	10870	11158	12253	11878	12504	12135	12369	12359
MRSA analysis Oli	5652	4095	3339	3994	2591	2519	6418	3788	6959	7045	1911	1519	3795	1807	4253	5006	10534	12013	3624	174	5133	5395	7786	8097	5773	4735	7445	8426	3685	3874	14544	13059	3396	3573	4178	4282	3575	3492	5138	5002	3622	3602
MymA operon of Mycobacterium tuberculosis	0	0	0	0	0	0	0	0	0	0	0	0	0	0	16	3	0	0	0	0	0	0	0	0	0	0	0	0	0	0	0	0	0	0	0	0	0	0	0	0	0	0
Pertussis toxin	0	0	0	0	0	0	0	0	0	0	0	0	0	0	0	0	0	0	2	0	0	0	0	0	0	0	0	0	7	4	0	0	0	0	0	0	0	0	0	0	0	1
Prophage-encoded Exotoxins	2	0	0	0	1	0	0	0	0	0	3	0	1	0	0	0	0	0	13	0	1	0	0	0	0	0	0	0	0	0	0	0	0	0	0	0	0	0	0	0	0	0
Staphylococcus Two-component and Pore-forming Cytolysins	1	0	0	0	0	0	1114	640	0	0	14	0	3	0	0	0	25	13	6	0	80	78	0	0	7	2	139	212	0	0	0	0	1	0	0	0	0	0	0	0	0	0
Streptococcus agalactiae hemolysin operon	0	0	0	0	0	0	0	0	0	0	0	0	0	0	0	0	0	0	1	0	0	0	0	0	0	0	0	0	0	0	0	0	0	0	0	0	0	0	0	0	0	0
Streptococcus pyogenes recombinatorial zone	134	84	4	2	25	6	376	194	1	0	83	28	58	4	15	8	1707	2381	214	12	2230	2415	34	11	926	296	357	362	3	0	5188	4596	151	339	1	3	0	0	19	6	6	5
Streptococcus pyogenes Virulome	196	95	188	207	55	0	600	340	3	0	140	33	96	6	33	54	2582	3809	869	30	3370	3069	25	4	1729	470	148	166	0	0	5489	4434	183	410	1	1	2	1	24	11	7	2
Streptolysin S Biosynthesis and Transport	0	0	0	0	0	0	0	1	0	0	0	0	0	0	0	0	1	0	5	0	0	0	0	0	0	0	0	0	0	0	0	0	0	0	0	0	0	0	0	0	0	0
Tolerance to colicin E2	1056	1187	1906	1924	678	778	19	24	426	481	356	374	304	241	34	29	1	0	88	0	6	23	442	479	224	361	32	35	870	898	5	7	2492	2536	555	512	881	819	1107	1089	778	810
Type 1 pili (mannose-sensitive fimbriae)	2399	2725	4050	4333	5	2	1	0	1	0	0	0	0	0	0	0	0	0	0	0	0	0	0	0	0	0	0	0	567	650	4	5	6470	6448	2	1	321	305	820	789	315	346
