# Supplementary material for: Succession and persistence of microbial communities and antimicrobial resistance genes associated with International Space Station environmental surfaces
Source: Microbiome. 2018 Nov 13;6:204. doi: 10.1186/s40168-018-0585-2 (PMC6234677; doi:10.1186/s40168-018-0585-2)
Supplement: Supplementary file 5 — Table S3. Virulence genes of the Pantoea IF5SW-P1 strain identified in metagenome sequences of Flight 3. (XLSX 11 kb) [file 40168_2018_585_MOESM5_ESM.xlsx]

## Sheet: Sheet1
Table S3. Virulence genes of the Pantoea IF5SW-P1 strain identified in metagenome sequences of Flight 3
Virulence factors in Pantoea conspicua IF5SW-P1	Virulence factor identifed from Metagenomic data Flight3
16 kDa heat shock protein A
Acetyl-coenzyme A carboxyl transferase beta chain (EC 6.4.1.2)
Acriflavin resistance protein	Acriflavin resistance protein
Amidophosphoribosyltransferase (EC 2.4.2.14)
Arsenate reductase (EC 1.20.4.1)	Arsenate reductase (EC 1.20.4.1)
Arsenic efflux pump protein	Arsenic efflux pump protein
Arsenic resistance protein ArsH	Arsenic resistance protein ArsH
Arsenical resistance operon repressor	Arsenical resistance operon trans-acting repressor ArsD
Beta-lactamase (EC 3.5.2.6)	Beta-lactamase (EC 3.5.2.6)
Blue copper oxidase CueO precursor	Blue copper oxidase CueO precursor
Cation efflux system protein CusA
Cation efflux system protein CusC precursor	Cation efflux system protein CusC precursor
Cation efflux system protein CusF precursor	Cation efflux system protein CusF precursor
Cobalt/zinc/cadmium efflux RND transporter, membrane fusion protein, CzcB family	Cobalt/zinc/cadmium efflux RND transporter, membrane fusion protein, CzcB family
Cobalt-zinc-cadmium resistance protein	Cobalt-zinc-cadmium resistance protein
Cobalt-zinc-cadmium resistance protein CzcA	Cobalt-zinc-cadmium resistance protein CzcA
Colicin V production protein
Conserved uncharacterized protein CreA
CopG protein
Copper homeostasis protein CutE	Copper homeostasis protein CutE
Copper resistance protein B	Copper resistance protein B
Copper resistance protein C precursor	Copper resistance protein C precursor
Copper resistance protein D	Copper resistance protein D
Copper-sensing two-component system response regulator CusR	Copper-sensing two-component system response regulator CusR
Copper-translocating P-type ATPase (EC 3.6.3.4)	Copper-translocating P-type ATPase (EC 3.6.3.4)
Cystine ABC transporter, ATP-binding protein
Cystine ABC transporter, permease protein
Cytochrome c heme lyase subunit CcmF	Cytochrome c heme lyase subunit CcmF
Cytochrome c heme lyase subunit CcmH	Cytochrome c heme lyase subunit CcmH
D-cysteine desulfhydrase (EC 4.4.1.15)
DedA protein
DedD protein
Dihydrofolate synthase (EC 6.3.2.12)
DNA gyrase subunit A (EC 5.99.1.3)	DNA gyrase subunit A (EC 5.99.1.3)
DNA gyrase subunit B (EC 5.99.1.3)	DNA gyrase subunit B (EC 5.99.1.3)
DNA-binding heavy metal response regulator	DNA-binding heavy metal response regulator
DNA-directed RNA polymerase beta subunit (EC 2.7.7.6)	DNA-directed RNA polymerase beta subunit (EC 2.7.7.6)
DNA-directed RNA polymerase beta' subunit (EC 2.7.7.6)	DNA-directed RNA polymerase beta' subunit (EC 2.7.7.6)
Folylpolyglutamate synthase (EC 6.3.2.17)
Heavy metal sensor histidine kinase	Heavy metal sensor histidine kinase
Inner membrane component of tripartite multidrug resistance system	Inner membrane component of tripartite multidrug resistance system
L-aspartate oxidase (EC 1.4.3.16)	L-aspartate oxidase (EC 1.4.3.16)
LSU ribosomal protein L20p	LSU ribosomal protein L20p
LSU ribosomal protein L35p	LSU ribosomal protein L35p
Magnesium and cobalt efflux protein CorC	Magnesium and cobalt efflux protein CorC
Membrane fusion component of tripartite multidrug resistance system	Membrane component of multidrug resistance system
Membrane fusion protein of RND family multidrug efflux pump	Membrane fusion protein of RND family multidrug efflux pump
Mercuric ion reductase (EC 1.16.1.1)	Mercuric ion reductase (EC 1.16.1.1)
Mercuric resistance operon coregulator	Mercuric resistance operon coregulator
Mercuric resistance operon regulatory protein	Mercuric resistance operon regulatory protein
Mercuric transport protein, MerC	Mercuric transport protein, MerC
Mercuric transport protein, MerE	Mercuric transport protein, MerE
Mercuric transport protein, MerT	Mercuric transport protein, MerT
Multi antimicrobial extrusion protein (Na(+)/drug antiporter), MATE family of MDR efflux pumps
Multicopper oxidase	Multicopper oxidase
Multidrug transporter MdtB	Multidrug transporter MdtB
Multidrug transporter MdtC
Multidrug transporter MdtD
Multidrug-efflux transporter, major facilitator superfamily (MFS) (TC 2.A.1)	Multidrug-efflux transporter, major facilitator superfamily (MFS) (TC 2.A.1)
Multiple antibiotic resistance protein MarC
Outer membrane component of tripartite multidrug resistance system	Outer membrane component of tripartite multidrug resistance system
Outer membrane lipoprotein YidQ	Outer membrane protein OprN
Periplasmic mercury(+2) binding protein	Periplasmic mercury(+2) binding protein
Probable Co/Zn/Cd efflux system membrane fusion protein	Probable Co/Zn/Cd efflux system membrane fusion protein
Probable RND efflux membrane fusion protein	Probable RND efflux membrane fusion protein
Quinolinate phosphoribosyltransferase [decarboxylating] (EC 2.4.2.19)	Quinolinate phosphoribosyltransferase [decarboxylating] (EC 2.4.2.19)
Quinolinate synthetase (EC 2.5.1.72)	Quinolinate synthetase (EC 2.5.1.72)
Response regulator BaeR	Response regulator BaeR
RND efflux system, inner membrane transporter CmeB	RND efflux system, inner membrane transporter CmeB
RND efflux system, membrane fusion protein CmeA	RND efflux system, membrane fusion protein CmeA
RND efflux system, outer membrane lipoprotein, NodT family	RND efflux system, outer membrane lipoprotein CmeC
Sensory histidine kinase BaeS	Sensory histidine kinase BaeS
SSU ribosomal protein S12p (S23e)	SSU ribosomal protein S12p (S23e)
SSU ribosomal protein S7p (S5e)	SSU ribosomal protein S7p (S5e)
Topoisomerase IV subunit A (EC 5.99.1.-)	Topoisomerase IV subunit A (EC 5.99.1.-)
Topoisomerase IV subunit B (EC 5.99.1.-)	Topoisomerase IV subunit B (EC 5.99.1.-)
Transcription repressor of multidrug efflux pump acrAB operon, TetR (AcrR) family	Transcription repressor of multidrug efflux pump acrAB operon, TetR (AcrR) family
Transcriptional regulator, MerR family	Transcriptional regulator, MerR family
Translation elongation factor G	Translation elongation factor G
Translation elongation factor Tu	Translation elongation factor Tu
Translation initiation factor 3	Translation initiation factor 3
tRNA pseudouridine synthase A (EC 4.2.1.70)
Type I secretion outer membrane protein, TolC precursor	Type I secretion outer membrane protein, TolC precursor
Uncharacterized protein YidR
Zinc transporter ZitB	Zinc transporter ZitB
