# Supplementary material for: Succession and persistence of microbial communities and antimicrobial resistance genes associated with International Space Station environmental surfaces
Source: Microbiome. 2018 Nov 13;6:204. doi: 10.1186/s40168-018-0585-2 (PMC6234677; doi:10.1186/s40168-018-0585-2)
Supplement: Supplementary file 6 — Table S5. Functional analysis based on metagenomic reads for all locations and flights. (XLSX 21 kb) [file 40168_2018_585_MOESM6_ESM.xlsx]

## Sheet: Sheet1
Table S5. Functional analysis based on metagenomic reads for all location and flights.
Functional profile	F1-1	F1-1P	F1-2	F1-2P	F1-3	F1-3P	F1-4	F1-4P	F1-5	F1-5P	F1-7	F1-7P	F1-8	F1-8P	F2-1	F2-1P	F2-2	F2-2P	F2-3	F2-3P	F2-4	F2-4P	F2-5	F2-5P	F2-7	F2-7P	F2-8	F2-8P	F3-1	F3-1P	F3-2	F3-2P	F3-3	F3-3P	F3-4	F3-4P	F3-5	F3-5P	F3-7	F3-7P	F3-8	F3-8P
Amino Acids and Derivatives	270853	300051	532783	530831	459998	467879	96232	66715	448341	437185	222858	246744	257389	182178	213039	150184	386162	449506	90681	16531	597726	572668	467105	487367	513196	460897	281933	283211	575384	579301	695189	685624	674226	682248	524790	532877	567898	570737	581527	571762	579592	581707
Arabinose Sensor and transport module	1919	2232	6635	6413	1410	1211	29	40	4524	4481	1069	1326	339	173	106	108	3613	1303	61	0	28	48	5388	5294	1336	1201	7999	8954	6016	5850	64	44	6122	6278	5763	6087	5803	5851	6304	6049	6035	5905
Autotrophy	544	563	1006	1063	894	1023	43	41	736	786	342	381	353	303	216	152	11	19	91	1	8	26	640	716	667	658	44	54	1217	1077	22	8	974	1157	899	904	1287	1240	1038	1056	1188	1128
Carbohydrates	449462	496020	703006	734970	433473	463734	111877	74485	550390	539290	192992	209425	275788	169597	209455	122209	473652	535206	98584	17644	655761	624581	573288	598127	553881	450530	376124	388433	746414	752131	768708	775095	1150182	1152834	648815	656772	736553	741413	792499	779358	746113	747862
Cell Division and Cell Cycle	32197	34151	70848	71982	42542	45293	18530	11536	60458	60384	21449	21167	25669	14745	21184	15987	71059	91798	17307	605	105747	98482	63474	67201	71843	47329	26573	28935	80724	83420	126206	118174	94914	93781	94192	94327	78947	79240	80752	79873	80783	80964
Cell Wall and Capsule	111192	122506	222315	227041	143820	157193	39185	25150	153818	151275	54355	57897	77287	48915	44021	41323	158432	170618	39426	1761	237116	229784	167086	175722	182910	114165	133145	138085	228113	234732	204505	197772	309428	302133	220472	223866	226473	227622	240794	238290	228210	229478
Central metabolism	2681	2862	3383	3466	7773	8075	972	710	2605	2601	3553	4150	4301	3315	3679	2806	4763	5796	1484	664	8379	8154	2837	2829	11710	12435	2727	3084	3069	3440	11731	12311	5564	5668	2977	3053	2916	3030	3585	3078	3149	3199
Cofactors, Vitamins, Prosthetic Groups, Pigments	221593	242675	436606	438407	394226	404292	94082	64620	376384	367840	178985	196195	229443	150788	198797	123784	494584	443329	103718	15832	585138	557611	429840	428010	521269	400468	589949	596622	458312	461507	586902	588998	548168	550590	450969	458121	446972	450004	471599	458747	461978	460701
DNA Metabolism	94425	98197	167750	172992	130766	135080	46736	29392	148168	147350	62779	64369	85718	51096	65827	49578	181595	229169	52833	1948	252346	240655	156382	162010	175889	134349	75181	80925	182645	184525	291211	280058	212970	219660	195948	198225	178095	179723	191507	185721	183054	182890
Dormancy and Sporulation	5195	5352	10573	10599	9594	9647	3649	2130	8668	8628	4341	4512	5771	3398	4866	2401	20082	17164	2850	64	168945	162803	11351	10812	42950	12906	25356	27087	11328	11833	22229	21206	12408	13262	9614	9968	10888	11253	11727	11233	11759	11783
Fatty Acids, Lipids, and Isoprenoids	53874	57192	102275	101646	150128	160325	36278	24942	101188	99896	64732	72016	82436	60522	77635	51935	254437	175404	26613	5295	231683	219948	140844	125768	260823	143773	405303	418176	106874	107949	214143	207160	118908	124040	113445	114923	105577	106647	114918	110504	107939	107339
General Stress Response and Stationary Phase Response	1907	2102	4540	4944	13	2	0	0	3914	4223	7	0	152	3	271	143	8	4	89	2	2	1	4373	4558	3	1	4	0	5928	6248	107	254	6076	5889	5946	5913	6127	6375	6118	5991	5915	5965
Iron acquisition and metabolism	31800	34994	51238	52905	25160	26627	16001	9119	41059	38022	12112	12092	13684	9678	11025	14926	28899	36735	8466	155	72962	69665	39481	40796	59546	63665	11633	12176	40946	41160	39919	36371	81534	80921	29413	29976	41214	41395	46298	44328	41177	40780
Membrane Transport	81136	88821	139939	144957	171937	174405	29277	19093	104314	101553	80901	89718	97679	75012	32753	37939	77143	95539	27481	1413	179498	174160	104487	111546	145913	143989	37880	39671	129963	131914	112587	106844	215211	208797	130226	132995	126575	126449	143121	141538	128916	128815
Metabolism of Aromatic Compounds	51026	55298	63689	67910	94136	96877	14834	11236	30186	30167	41836	48325	50724	42044	48950	45123	144669	72371	7216	3060	124720	118673	59430	44734	145444	81576	288843	297180	55831	57508	64880	63747	117091	119997	37518	37926	54750	55080	67640	64261	57962	57380
Metabolite damage and its repair or mitigation	44956	48791	96372	94787	102562	102706	21088	13765	79961	77820	41024	46163	50508	34888	37658	27468	86160	97739	26862	2866	139277	135541	84831	88720	100493	79640	65305	63840	101488	100973	144923	141046	109411	109932	100316	101570	99367	99201	103756	99973	101745	101970
Mitochondrial electron transport system in plants	6031	5961	13191	13345	22000	25457	3203	2346	11691	11503	9890	10628	13566	8419	12539	3587	11683	13488	5283	1141	21189	20312	12296	13606	25604	27435	8840	9707	15656	16879	22178	23223	16027	14513	16696	16630	15691	15530	16047	15938	15829	15867
Motility and Chemotaxis	16690	18256	76657	71258	94236	101721	5274	4451	110554	107991	36658	41562	37703	32649	9619	13132	18445	16198	5587	126	83777	79944	109464	119511	71689	59257	27262	30905	98840	101591	20648	20705	42382	43047	90534	92510	97324	100089	97491	98730	100341	101564
Nitrogen Metabolism	52676	59198	70309	75114	64441	70025	16155	10610	42232	41403	26000	28398	31404	19461	22501	16948	42299	49756	8543	663	49292	48450	43796	46948	59564	42440	26277	25986	59889	60303	76959	77563	100310	99728	62403	63405	58562	58663	69415	65920	60458	60217
Nucleosides and Nucleotides	68769	74947	133208	133294	97742	96537	31920	19677	114964	111859	47766	50532	69921	43629	57535	33852	131179	156777	33521	3058	195092	186930	121111	126322	130149	97324	83652	86076	179218	183663	222461	220560	169993	170911	155943	158195	176976	177821	178260	177659	181009	182637
Nucleotide sugars	7751	8138	18201	17645	16681	18373	3263	2342	11850	11981	6506	7366	9809	6108	6047	4654	7956	10239	3381	781	16314	16794	12573	13703	17891	15915	3903	4292	17887	18586	11059	12724	26381	26524	16580	16816	17869	17808	18828	18462	18032	18089
Phages, Prophages, Transposable elements, Plasmids	19083	20420	38076	38597	17883	18011	13281	8018	32648	30341	9639	10023	15221	9107	11714	8527	35061	41661	6672	438	53257	51506	33185	34898	29295	24719	18994	21006	43689	45632	55185	51568	44743	43810	35672	35486	43044	43075	43487	43396	43849	44384
Phosphorus Metabolism	30408	32880	58941	60303	44436	45488	7267	5133	50468	49116	21282	23931	29766	20194	19379	13191	50398	46008	7647	529	55424	53745	55320	57109	50044	51019	56558	62476	72525	72782	51358	52779	81262	78961	64486	65911	70368	71210	72347	70666	72222	73016
Photosynthesis	49	47	2	1	10561	11753	268	334	1405	1377	4372	5294	3663	3035	1078	478	27	19	244	21	91	196	1310	1499	3972	5332	523	610	1630	1617	44	22	8	3	2531	2632	1828	1756	1343	1391	1693	1832
Plant cell walls and outer surfaces	4450	5171	3691	4307	1602	2450	369	386	2334	2545	451	481	769	633	451	724	4847	1774	124	140	28	33	3582	3102	2560	2550	11422	11125	1596	1516	81	91	10924	11517	448	467	1363	1369	3447	3115	1373	1427
Plant Glucosinolates	2968	3416	6078	6067	7599	7320	1959	1176	5157	5156	4335	4901	4800	3381	4361	2043	7019	7912	2135	516	9060	8649	5590	6034	9029	7990	4573	4733	6209	6522	12618	11731	6694	7505	8909	9008	5862	6022	6340	6135	6290	6353
Plastidial (cyanobacterial) electron transport system	235	231	460	429	236	285	91	72	257	289	149	165	125	89	75	113	261	303	46	49	3483	3457	270	288	497	329	42	42	515	525	72	49	468	565	386	346	558	553	496	475	495	531
Polyamines	2	0	2	3	13	7	0	1	1	0	2	1	6	0	136	20	125	41	62	0	3050	2851	23	12	1	0	259	367	0	0	3	6	1	0	0	2	0	1	0	0	1	1
Potassium metabolism	25932	29809	59289	60638	58877	69914	6899	4976	48235	47397	15684	16658	25315	18483	13213	14401	23830	21178	5551	227	49939	48109	50658	52456	41021	43758	28828	29545	61082	62269	18099	17803	69797	66882	54298	55125	60299	61006	64350	63160	61174	61171
Protein Metabolism	138295	148632	284954	286576	199175	213285	65062	44381	235173	233354	103152	107931	137635	89576	127406	74163	236358	276927	84306	19199	327567	315863	253916	262873	261912	219618	154072	166598	324724	333757	411686	403274	338837	335542	303573	305716	314831	318502	327485	325085	322522	324777
Regulation and Cell signaling	68779	76077	130123	133586	115938	131812	21224	14623	109158	106966	40217	43132	50830	37305	26813	26303	82045	96191	18598	1747	148701	141401	113060	120006	92155	74923	53774	54571	147695	151659	125290	116467	178916	176070	141773	144823	143860	145322	155110	151502	148938	150664
Respiration	96996	108447	183192	183199	193863	213216	25597	18696	130117	126416	81091	92177	94638	64115	50416	35719	73020	90360	28091	4881	157108	152282	127677	138568	170185	170377	38669	40808	169612	172680	145259	149096	236803	231061	167879	169399	169596	171085	187230	182948	171452	172463
RNA Metabolism	85766	94268	194585	193815	116031	117277	37631	25153	164143	159964	51956	53568	73147	47982	63240	44859	174023	186115	59767	9453	231706	228163	178589	185061	163881	131325	151164	151081	216016	221612	247475	234042	214956	209311	212762	215538	209473	211640	215865	213850	216391	217923
Secondary Metabolism	7909	8750	12477	12465	9260	10439	3909	3046	10006	10079	4618	4842	5583	3961	8943	5860	12572	13544	3115	1188	10346	10147	10852	10994	13584	12774	9291	9314	9667	9795	14806	13473	16351	17424	6243	6273	9537	9648	12893	11564	9886	9906
Stress Response	96914	106184	193793	196088	166506	177853	32786	21735	160290	159902	71124	78340	77263	53825	70276	48116	124287	146441	31652	2735	162442	159121	167525	176923	175950	156004	80425	84994	216989	218046	217235	212780	253403	251182	213661	216178	212093	214634	225908	220997	215251	216982
Sulfur Metabolism	41738	46576	75219	75377	100002	104777	13057	9102	74447	73145	33341	37169	37451	26981	21022	20897	57519	62728	19722	1538	70881	67742	78542	82152	70368	64515	50141	50709	84665	83928	99447	97254	100966	101024	94920	97787	82471	82470	87073	83698	84613	84237
Thiamin	10245	11445	18266	18250	13101	13407	2875	1968	25501	24456	6526	6827	10054	5843	8409	4592	19839	14297	4804	201	32037	31038	28009	28481	17982	13498	29082	26794	15402	15478	13240	15035	24910	24358	25880	26187	15173	15141	15958	14892	16219	15872
Transcriptional regulation	4027	4208	9488	8796	7866	8513	2200	1371	7841	7774	3686	3913	4283	2977	3691	2442	10631	11975	2887	164	10846	9941	8742	8811	8617	7995	8171	8942	9807	9888	17543	17675	8789	9317	8054	8255	9128	9092	9425	9440	9611	9740
Virulence	87516	96598	153942	157949	206543	223710	37475	25477	194562	186464	99585	108487	97458	70205	66929	52951	135067	161568	31500	2006	206644	202438	201834	198330	273207	298502	82684	86219	229084	234102	223895	214862	243614	234301	177477	179594	227191	228805	233687	234188	229412	231395
Virulence, Disease and Defense	35940	36616	73089	72954	62675	69711	28461	17257	64954	64137	26878	27672	36495	25946	18981	16097	58983	69120	14325	961	155590	148487	67706	73109	68225	53048	36801	40185	65310	66687	94288	85151	77121	76475	62588	63775	64251	64698	70032	69102	64888	65195
